# Supplementary material for: Whole genome sequence of an edible mushroom Strobilomyces alpinus (Boletaceae)
Source: G3 (Bethesda). 2025 Apr 10;15(6):jkaf080. doi: 10.1093/g3journal/jkaf080 (PMC12135008; doi:10.1093/g3journal/jkaf080)
Supplement: jkaf080_Supplementary_Data [file jkaf080_supplementary_data.zip]

Archive with 2 entries (2 files):
- Supplemental_Figures_G3-2025-405676.docx
- Supplemental_Tables_G3-2025-405676.xlsx
