# Supplementary material for: Whole genome sequence of an edible mushroom Strobilomyces alpinus (Boletaceae)
Source: G3 (Bethesda). 2025 Apr 10;15(6):jkaf080. doi: 10.1093/g3journal/jkaf080 (PMC12135008; doi:10.1093/g3journal/jkaf080)
Supplement: jkaf080_Supplementary_Data [file jkaf080_supplementary_data.zip › Supplemental_Tables_G3-2025-405676.xlsx]

## Sheet: Table S1
Table S1. The quality assessment for genome annotation of S. alpinus
Type	Number	Percent (%)
Complete BUSCOs (C)	4545	93.17
Complete and single-copy BUSCOs (S)	4449	91.21
Complete and duplicated BUSCOs (D)	96	1.97
Fragmented BUSCOs (F)	7	0.14
Missing BUSCOs (M)	326	6.68
Total BUSCO groups searched	4878	100

## Sheet: Table S2
Table S2. Non-coding RNA annotation statistics for the genome of S. alpinus
Type		Copy Number	Average Length(bp)	Total Length(bp)	Percentage of sequence(%)
rRNA (532)	18S	181	1804.76	326661	0.556
	28S	167	3571.8	596490	1.0154
	5.8S	2	155	310	0.0005
	5S	182	113.98	20744	0.0353
small RNA (62)	snRNA	9	143.56	1292	0.0022
	miRNA	7	135.16	2568	0.0044
	other	46	110.41	5079	0.0087
Regulatory	cis-regulatory elements	1	132	132	0.0002
tRNA	tRNA	98	82.41	8076	0.0138

## Sheet: Table S3
Table S3. Statistics of transposable element repeat sequences in S. alpinus
Class	Order	Super family	Number of elements	Length of sequence (bp)	Percentage of sequence (%)
Class I			28820	18245608	31.06
	LTR		23014	15948788	27.15
		Unknown	12529	6286435	10.7
		Copia	2572	1753131	2.98
		Gypsy	7158	6967824	11.86
		ERV1	518	809010	1.38
		Ngaro	145	81248	0.14
		Other	92	51140	0.09
	LINE		5149	2222965	3.78
		Unknown	4365	1663383	2.83
		I-Jockey	141	69125	0.12
		Tad1	327	265697	0.45
		Other	316	224760	0.38
	SINE		657	73855	0.13
		Unknown	657	73855	0.13
Class II			8229	3573358	6.08
	DNA		7887	3238964	5.51
		Unknown	5989	2100098	3.57
		CMC-EnSpm	163	66658	0.11
		PIF-Harbinger	205	113709	0.19
		TcMar-Ant1	197	91336	0.16
		hAT-Tip100	321	274839	0.47
		hAT-Charlie	122	100130	0.17
		hAT-Ac	166	61377	0.1
		MULE-MuDR	94	187939	0.32
		Other	630	242878	0.41
	RC		260	304602	0.52
		Helitron	260	304602	0.52
	MITE		82	29792	0.05
		Other	82	29792	0.05
Total TEs			37049	21818966	37.14
Tandem Repeats			3741	601490	1.02
	tandem_repeat		2239	583402	0.99
	SSR		1502	18088	0.03
Simple repeats			762	270287	0.46
Unknown			8925	3240691	5.52
Other			206	80812	0.14
Low complexity			17	2056	0
Total Repeats			50700	26014302	44.28

## Sheet: Table S4
Table S4. Putative CYP superfamily genes in S. alpinus
query acc.ver	subject acc.ver	% identity	alignment length	mismatches	gap opens	q. start	q. end	s. start	s. end	evalue	bit score
02_Boletus_edulisrna-gnl_WGS_WHUW_L210DRAFT_mRNA2059386_R1	estExt_Genewise1Plus.C_100483	44.822	618	287	7	8	599	33	622	0	533
02_Boletus_edulisrna-gnl_WGS_WHUW_L210DRAFT_mRNA3610921_R0	maker-scaffold21-snap-gene-16.251-mRNA-1	42.436	1322	665	24	2288	3529	3024	4329	0	962
Contig10g00151.t1	estExt_Genemark1.C_130053	67.007	588	154	2	1	548	1	588	0	813
Contig11g00140.t1	MUStwsD_GLEAN_10004571	59.311	639	212	11	1	611	1	619	0	687
Contig11g00141.t1	g9457.t1	67.857	420	133	1	45	464	1042	1459	0	626
Contig11g00250.t1	estExt_fgenesh1_kg.C_120114	43.689	721	305	13	2	688	538	1191	0	558
Contig11g00433.t1	MUStwsD_GLEAN_10001562	59.432	1198	478	4	1	1191	826	2022	0	1352
Contig11g00525.t1	Hetan1.estExt_Genewise1.C_50829	71.372	503	123	2	301	782	22	524	0	767
Contig11g00527.t1	Hetan1.e_gw1.5.156.1	68.102	511	163	0	6	516	8	518	0	759
Contig11g00528.t1	Hetan1.estExt_Genewise1Plus.C_120626	64.231	520	185	1	8	527	15	533	0	712
Contig11g00558.t1	gm1.11396_g	63.594	434	157	1	1	433	109	542	0	601
Contig12g00195.t1	Hanno_08615	68.768	682	170	6	2	665	3	659	0	861
Contig12g00212.t1	Paxru1.CE94318_1533	68.208	519	162	2	1	518	1	517	0	738
Contig12g00293.t1	e_gw1.35.159.1	80.268	522	96	2	1	522	1	515	0	845
Contig12g00301.t1	Hetan1.EuGene3000294	46.64	997	454	13	45	971	38	1026	0	905
Contig12g00561.t1	fgenesh1_kg.42_#_108_#_Locus9383v2rpkm11.89	62.526	475	177	1	28	501	20	494	0	635
Contig13g00137.t1	gm1.10325_g	71.717	495	102	2	10	466	11	505	0	739
Contig13g00206.t1	fgenesh1_kg.37_#_31_#_Locus3985v1rpkm39.24	55.906	508	215	4	3	503	4	509	0	602
Contig13g00270.t1	estExt_Genemark1.C_190019	78.992	476	79	1	1	455	112	587	0	785
Contig13g00333.t1	estExt_Genewise1Plus.C_300024	77.926	598	128	1	4	597	6	603	0	969
Contig13g00370.t1	EfO2.075130.1	64.126	538	174	3	54	589	564	1084	0	706
Contig13g00381.t1	EEQ28888.1	50.334	598	270	8	11	584	4	598	0	591
Contig14g00055.t1	fgenesh1_kg.30_#_33_#_isotig08530	70.98	510	147	1	60	569	1	509	0	780
Contig14g00082.t1	fgenesh1_kg.30_#_51_#_isotig08762	84.142	536	85	0	1	536	16	551	0	970
Contig14g00106.t1	Clama_scaffold_5-4.0	73.35	394	91	1	45	424	10047	10440	0	612
Contig14g00172.t1	gm1.3672_g	53.155	523	231	3	4	525	2	511	0	602
Contig14g00314.t1	Paxru1.gm1.2874_g	64.086	465	160	2	50	508	51	514	0	648
Contig14g00340.t1	fgenesh1_kg.23_#_14_#_Locus6324v1rpkm34.21	64.299	549	188	3	6	554	8	548	0	756
Contig14g00358.t1	fgenesh1_kg.5_#_89_#_isotig09074	65.517	435	124	1	323	731	28	462	0	577
Contig15g00148.t1	fgenesh1_kg.42_#_108_#_Locus9383v2rpkm11.89	62.316	475	178	1	26	499	20	494	0	632
Contig1g00009.t1	g14592.t1	44.423	1058	452	29	907	1922	1507	2470	0	709
Contig1g00188.t1	HCB03452.1	44.88	1045	514	19	3	1027	5	1007	0	826
Contig1g00258.t1	gm1.6363_g	56.739	601	257	1	32	632	18	615	0	705
Contig1g00285.t1	g18262.t1	56.421	732	207	9	47	675	300	1022	0	798
Contig1g00618.t1	estExt_fgenesh1_pg.C_5_t10276	36.863	1237	639	38	62	1234	73	1231	0	655
Contig2g00343.t1	fgenesh1_kg.23_#_14_#_Locus6324v1rpkm34.21	61.679	548	208	1	1	548	3	548	0	731
Contig2g00634.t1	estExt_fgenesh1_pm.C_60121	80.08	502	99	1	1	501	52	553	0	824
Contig2g00713.t1	EEA23218.1	42.701	822	385	13	4	741	594	1413	0	632
Contig2g00779.t1	e_gw1.4.857.1	65.184	517	136	5	1	473	1	517	0	646
Contig2g00868.t1	Paxru1.e_gw1.353.8.1	65.604	439	148	1	17	452	78	516	0	629
Contig2g00880.t1	estExt_Genemark1.C_810009	55.193	491	204	6	6	484	10	496	0	550
Contig2g00881.t1	estExt_Genewise1Plus.C_430145	57.287	494	205	4	9	497	7	499	0	599
Contig2g00908.t1	estExt_Genemark1.C_10790001	58.23	486	193	6	5	482	5	488	0	539
Contig3g00111.t1	e_gw1.74.52.1	68.694	559	168	3	3	559	1	554	0	768
Contig3g00113.t1	e_gw1.74.52.1	65.769	520	174	2	31	546	35	554	0	711
Contig3g00147.t1	estExt_Genemark1.C_360011	68.868	530	159	4	9	533	3	531	0	759
Contig3g00157.t1	e_gw1.74.52.1	66.534	502	167	1	53	553	55	556	0	718
Contig3g00225.t1	fgenesh1_kg.23_#_14_#_Locus6324v1rpkm34.21	79.487	546	111	1	1	545	3	548	0	918
Contig3g00260.t1	e_gw1.32.226.1	74.747	594	149	1	1	594	1	593	0	944
Contig3g00261.t1	e_gw1.3.565.1	70.678	590	154	5	1	574	1	587	0	858
Contig3g00345.t1	g16927.t1	48.919	740	250	10	252	905	148	845	0	688
Contig3g00396.t1	fgenesh1_kg.19_#_196_#_Locus4991v2rpkm13.98	59.066	728	262	14	1	711	1	709	0	817
Contig3g00690.t1	estExt_Genewise1.C_8_t20489	39.776	2318	1238	47	271	2474	500	2773	0	1493
Contig3g00767.t1	estExt_fgenesh2_pg.C_10473	65	1720	544	16	1	1676	520	2225	0	2220
Contig3g00828.t1	NCU03415T0	56.962	474	196	5	20	489	20	489	0	555
Contig3g00896.t1	e_gw1.1.2556.1	81.729	509	74	3	1	491	1	508	0	866
Contig3g01209.t1	e_gw1.31.172.1	80.502	518	101	0	4	521	7	524	0	892
Contig3g01216.t1	Clama_scaffold_5-4.0	50.862	580	275	4	7	579	9470	10046	0	594
Contig4g00330.t1	fgenesh1_kg.37_#_85_#_Locus14659v2rpkm2.40	66.122	490	165	1	92	581	9	497	0	684
Contig4g00331.t1	fgenesh1_kg.37_#_85_#_Locus14659v2rpkm2.40	72.154	492	135	1	13	504	9	498	0	739
Contig4g00374.t1	fgenesh1_kg.3_#_768_#_Locus1477v1rpkm170.73	82.115	520	91	2	1	518	1	520	0	914
Contig4g00539.t1	e_gw1.3.1260.1	73.069	479	119	2	1	479	1	469	0	736
Contig4g00635.t1	e_gw1.1.2124.1	75.686	510	116	2	20	521	10	519	0	827
Contig4g00711.t1	maker-Caloplaca_flavorubescens_scaffold_1-augustus-gene-23.48-mRNA-1	38.181	3211	1748	68	14	3048	9	3158	0	2141
Contig4g00799.t1	g20224.t1	61.022	685	216	11	76	747	388	1034	0	843
Contig4g00871.t1	fgenesh1_kg.1_#_435_#_isotig09019	76.459	497	114	3	1	496	1	495	0	797
Contig4g01224.t1	Clama_scaffold_5-4.0	38.918	1164	629	23	331	1443	5420	6552	0	773
Contig4g01255.t1	fgenesh1_kg.7_#_530_#_Locus9450v2rpkm14.45	52.218	496	229	3	7	494	23	518	0	565
Contig4g01256.t1	fgenesh1_kg.7_#_530_#_Locus9450v2rpkm14.45	56.452	496	209	3	4	495	26	518	0	596
Contig4g01257.t1	fgenesh1_kg.7_#_530_#_Locus9450v2rpkm14.45	52.2	500	235	1	8	503	20	519	0	565
Contig4g01266.t1	fgenesh1_kg.7_#_530_#_Locus9450v2rpkm14.45	48.649	518	243	5	7	523	23	518	0	523
Contig4g01303.t1	estExt_Genewise1.C_12_t20050	56.568	472	202	2	33	501	27	498	0	551
Contig5g00045.t1	fgenesh1_kg.8_#_518_#_Locus1007v1rpkm236.90	59.176	534	216	1	7	538	13	546	0	674
Contig5g00046.t1	fgenesh1_kg.8_#_518_#_Locus1007v1rpkm236.90	56.089	542	237	1	7	547	6	547	0	660
Contig5g00054.t1	fgenesh1_kg.8_#_518_#_Locus1007v1rpkm236.90	59.963	537	214	1	8	543	8	544	0	681
Contig5g00056.t1	fgenesh1_kg.8_#_518_#_Locus1007v1rpkm236.90	59.956	457	163	2	2	456	32	470	0	561
Contig5g00058.t1	fgenesh1_kg.8_#_518_#_Locus1007v1rpkm236.90	56.705	522	184	2	8	487	8	529	0	603
Contig5g00060.t1	fgenesh1_kg.8_#_518_#_Locus1007v1rpkm236.90	58.922	538	219	2	79	614	7	544	0	673
Contig5g00074.t1	fgenesh1_kg.8_#_518_#_Locus1007v1rpkm236.90	62.745	561	180	4	5	555	5	546	0	738
Contig5g00303.t1	Suibr1.gm1.7563_g	72.374	438	66	6	204	622	91	492	0	609
Contig5g00423.t1	gm1.11396_g	56.466	464	184	5	11	463	91	547	0	559
Contig5g00613.t1	gm1.9862_g	58.887	467	186	2	1	462	61	526	0	580
Contig5g00655.t1	Hanno_00979	81.818	363	65	1	3	364	1341	1703	0	622
Contig5g00852.t1	Clama_scaffold_5-4.0	38.217	1099	627	15	380	1440	5459	6543	0	756
Contig5g00890.t1	fgenesh1_kg.7_#_530_#_Locus9450v2rpkm14.45	60.506	514	191	3	61	563	5	517	0	667
Contig6g00269.t1	estExt_Genewise1Plus.C_140397	51.25	480	226	4	28	503	48	523	0	524
Contig6g00481.t1	Paxru1.fgenesh1_kg.1848_#_3_#_Locus3088v1rpkm54.83	83.969	524	83	1	19	541	19	542	0	926
Contig6g00509.t1	MUStwsD_GLEAN_10005257	92.101	595	45	2	1	595	1	593	0	1138
Contig6g00514.t1	fgenesh1_pm.114_#_4	81.6	500	92	0	335	834	1	500	0	856
Contig6g00614.t1	estExt_fgenesh1_pm.C_230048	59.364	566	222	3	1	558	1	566	0	695
Contig6g00615.t1	estExt_fgenesh1_pm.C_230048	58.813	556	224	1	10	560	11	566	0	690
Contig6g00616.t1	estExt_fgenesh1_pm.C_230048	58.657	566	227	2	1	559	1	566	0	696
Contig7g00060.t1	fgenesh1_pg.24_#_34	38.15	1557	804	30	48	1551	4	1454	0	972
Contig7g00077.t1	Hanno_03304	66.981	530	150	9	40	553	607	1127	0	688
Contig7g00146.t1	estExt_Genewise1Plus.C_140397	50.192	520	249	4	4	516	6	522	0	530
Contig7g00192.t1	estExt_Genemark1.C_130001	62.5	424	141	6	88	503	219	632	0	543
Contig7g00302.t1	Paxru1.fgenesh1_kg.404_#_1_#_Locus526v1rpkm293.88	74.48	529	131	3	1	526	1	528	0	833
Contig7g00473.t1	BBA_00313m.01	61.345	476	177	3	442	912	39	512	0	599
Contig7g00791.t1	e_gw1.9.611.1	38.816	1368	700	28	33	1386	294	1538	0	818
Contig8g00093.t1	fgenesh1_kg.23_#_14_#_Locus6324v1rpkm34.21	64.182	550	196	1	40	589	1	549	0	764
Contig8g00101.t1	gm1.898_g	56.418	670	274	8	41	693	571	1239	0	760
Contig8g00129.t1	fgenesh1_pm.19_#_69	63.248	468	169	2	44	510	4	469	0	659
Contig8g00130.t1	fgenesh1_pm.19_#_69	63.889	468	166	2	46	512	4	469	0	649
Contig8g00134.t1	fgenesh1_pm.19_#_69	63.675	468	167	2	71	537	4	469	0	649
Contig8g00135.t1	fgenesh1_pm.19_#_69	63.034	468	170	2	44	510	4	469	0	643
Contig8g00143.t1	fgenesh1_pm.19_#_69	66.29	442	147	1	45	486	4	443	0	642
Contig8g00420.t1	e_gw1.74.52.1	55.904	542	219	3	34	575	35	556	0	591
Contig8g00424.t1	estExt_Genewise1Plus.C_430145	58.418	493	203	2	6	496	7	499	0	612
Contig8g00452.t1	e_gw1.6.155.1	56.711	596	238	11	28	612	5	591	0	669
Contig9g00249.t1	g17951.t1	58.258	666	223	12	1	621	1	656	0	681
Contig9g00414.t1	maker-scaffold_6-exonerate_est2genome-gene-2.14-mRNA-1	51.523	1182	537	12	966	2122	299	1469	0	1198
Contig9g00483.t1	fgenesh1_pg.8_#_209	66.415	661	160	9	54	700	1047	1659	0	798
Contig9g00505.t1	gm1.1263_g	78.665	1064	219	5	1	1060	1	1060	0	1766
Contig9g00559.t1	g16550.t1	57.841	593	154	14	27	560	604	1159	0	606
Contig6g00264.t1	estExt_Genewise1Plus.C_140397	50.096	523	250	5	33	549	6	523	1.56e-180	518
Contig7g00126.t1	estExt_Genewise1Plus.C_140397	49.52	521	253	4	4	517	6	523	4.04e-180	516
Contig4g00614.t1	CAB38507.1	67.236	351	109	1	13	363	1	345	1.7e-179	501
Contig5g00039.t1	Clame_scaffold18-19.70	56.522	483	192	7	32	508	2559	3029	3.71e-178	557
Contig4g00299.t1	fgenesh3_pg.18__87	44.649	813	400	21	1	776	9	808	1.05e-176	535
Contig6g00263.t1	estExt_Genewise1Plus.C_140397	48.375	523	259	5	4	520	6	523	3.74e-176	506
Contig7g00143.t1	estExt_Genewise1Plus.C_140397	47.628	527	266	2	5	531	7	523	5.84e-176	506
Contig6g00270.t1	estExt_Genewise1Plus.C_140397	48.177	521	260	5	4	518	7	523	6.57e-176	505
Contig6g00268.t1	estExt_Genewise1Plus.C_140397	47.5	520	257	5	7	516	10	523	2.39e-173	498
Contig14g00355.t1	Clame_scaffold18-19.70	49.588	607	260	8	566	1166	1816	2382	3.47e-173	583
Contig2g00974.t1	estExt_Genewise1Plus.C_140397	50	482	228	6	44	518	48	523	3.16e-170	491
Contig3g00982.t1	estExt_Genewise1Plus.C_8_t40032	42.631	821	348	27	17	810	10	734	8.01e-169	506
Contig4g00086.t1	gw1.50.20.1	53.524	454	178	5	19	440	2	454	2.9e-168	480
Contig14g00081.t1	Hanno_03950	36.082	873	526	13	52	912	48	900	5.74e-168	530
Contig8g00222.t1	fgenesh1_pg.C_scaffold_5000223	43.947	760	350	17	1	711	566	1298	5.08e-167	514
Contig7g00409.t1	Clama_scaffold_5-4.0	45.47	607	263	6	49	606	17181	17768	1.21e-165	524
Contig2g00594.t1	Clame_scaffold18-19.70	52.99	485	202	6	176	657	160	621	2.59e-162	517
Contig14g00310.t1	Paxru1.gm1.2874_g	61.538	351	128	2	1	345	166	515	4.04e-162	463
Contig1g00604.t1	fgenesh3_pg.83__41	49.498	598	238	18	1	563	4	572	2.38e-161	477
Contig14g00065.t1	MUStwsD_GLEAN_10004418	45.565	575	294	6	28	596	1099	1660	3.39e-161	501
Contig4g01179.t1	MUStwsD_GLEAN_10001562	47.905	549	226	8	71	575	305	837	1.45e-158	498
Contig9g00200.t1	fgenesh1_pg.8_#_209	55.68	537	176	13	568	1064	1056	1570	2.1e-157	509
Contig14g00347.t1	Clama_scaffold_5-4.0	35.582	919	504	13	103	948	5459	6362	1.87e-156	532
Contig10g00404.t1	e_gw1.7.826.1	73.668	319	84	0	7	325	95	413	1.97e-156	493
Contig6g00450.t1	Paxru1.fgenesh1_kg.1155_#_1_#_Locus8840v1rpkm3.57	57.923	366	148	2	26	391	24	383	1.18e-154	441
Contig4g01334.t1	gm1.6551_g	33.119	933	570	20	160	1065	177	1082	3.61e-154	503
Contig4g01264.t1	e_gw1.26.100.1	45.753	518	224	7	7	482	4	506	5.12e-153	445
Contig10g00212.t1	Clame_scaffold18-19.70	49.9	501	223	6	173	670	160	635	3.34e-152	488
Contig2g00470.t1	CE479139_59193	42.22	874	395	23	43	832	59	906	2.01e-151	490
Contig10g00264.t1	gm1.26033_g	46.723	595	281	11	320	901	3	574	3.34e-151	471
Contig13g00017.t1	Paxru1.fgenesh1_kg.192_#_1_#_Locus10962v1rpkm2.11	49.779	452	174	7	194	595	68	516	8.48e-151	445
Contig5g00258.t1	Clame_scaffold9-5.100	38.606	746	406	11	3	726	9040	9755	2.38e-150	486
Contig5g00876.t1	estExt_Genewise1Plus.C_100483	43.115	610	313	7	187	781	31	621	2.23e-149	459
Contig6g00267.t1	estExt_Genewise1Plus.C_140397	44.338	521	231	5	80	544	6	523	2.07e-148	436
Contig3g01103.t1	MUStwsD_GLEAN_10002689	46.828	536	249	10	60	581	538	1051	1.98e-147	452
Contig4g00072.t1	Paxru1.fgenesh1_kg.192_#_1_#_Locus10962v1rpkm2.11	57.567	337	141	2	1	337	186	520	5.53e-147	424
Contig1g00463.t1	fgenesh1_pm.7_#_104	55.501	409	156	7	285	678	12	409	7.51e-146	431
Contig13g00186.t1	Paxru1.gm1.2684_g	53.563	407	128	5	8	353	52	458	1.25e-145	419
Contig4g00483.t1	e_gw1.9.856.1	42.331	652	327	10	718	1339	449	1081	4.39e-144	469
Contig5g00357.t1	AFL2G_07275	44.954	545	252	10	10	538	490	1002	4.57e-144	440
Contig1g00649.t1	PLG_06279-R0	50.111	451	201	8	11	454	552	985	3.79e-143	434
Contig8g00580.t1	estExt_Genewise1Plus.C_100483	45.527	503	222	6	10	468	35	529	6.79e-143	427
Contig2g00623.t1	PLG_01589-R0	31.657	1014	577	16	239	1177	206	1178	2.57e-141	477
02_Boletus_edulisrna-gnl_WGS_WHUW_L210DRAFT_mRNA3661934_R0	Hanno_00979	66.159	328	89	2	3	330	1030	1335	2.87e-140	438
Contig14g00309.t1	Paxru1.gm1.2874_g	59.605	354	122	5	25	370	174	514	5.12e-140	408
Contig10g00106.t1	Clama_scaffold_5-4.0	53.131	495	161	13	406	831	8613	9105	6.01e-140	459
Contig9g00565.t1	MUStwsD_GLEAN_10001533	51.152	434	186	7	13	434	573	992	1.76e-138	432
Contig6g00342.t1	estExt_Genewise1Plus.C_140397	49.034	414	202	4	9	416	2	412	2.9e-138	410
Contig3g01102.t1	MUStwsD_GLEAN_10002689	46.704	531	230	12	63	561	542	1051	4.23e-138	426
Contig3g00153.t1	estExt_Genewise1Plus.C_540008	63.961	308	80	2	1	308	297	573	1.9e-137	400
Contig3g01184.t1	Paxru1.fgenesh1_kg.906_#_2_#_Locus4043v1rpkm38.53	64.191	377	123	8	4	370	2	376	4e-137	406
Contig4g00348.t1	estExt_Genemark1.C_2600001	48.148	459	211	8	36	477	102	550	3.77e-135	402
Contig2g00727.t1	fgenesh1_kg.6_#_130_#_isotig08822	55.263	342	135	3	1	341	156	480	1.34e-134	394
Contig1g00201.t1	estExt_Genewise1Plus.C_100483	41.379	551	230	8	10	523	35	529	4.62e-133	405
Contig10g00396.t1	fgenesh1_pg.C_scaffold_9000455	52.603	365	168	2	6	368	322	683	4.7e-133	397
Contig1g00383.t1	AB02265.1	41.521	631	344	10	139	764	886	1496	1.62e-131	425
Contig12g00215.t1	fgenesh1_kg.42_#_108_#_Locus9383v2rpkm11.89	57.357	333	120	2	14	330	3	329	6.34e-131	385
Contig11g00374.t1	estExt_Genewise1.C_7_t20115	40	525	291	10	1	504	1	522	4.26e-130	388
Contig8g00125.t1	g19105.t1	49.144	409	156	10	8	377	8	403	1.63e-127	387
Contig9g00703.t1	MUStwsD_GLEAN_10001533	39.52	625	303	15	8	584	598	1195	4.52e-125	398
Contig8g00464.t1	fgenesh1_kg.6_#_303_#_Locus6249v1rpkm15.68	59.786	281	113	0	12	292	9	289	2.54e-124	364
Contig13g00208.t1	gm1.7564_g	56.667	300	130	0	19	318	22	321	1.13e-123	363
Contig11g00212.t1	Suibr1.gm1.7563_g	51.544	421	165	8	522	938	133	518	3.33e-123	411
Contig10g00435.t1	MUStwsD_GLEAN_10004907	54.875	359	122	5	106	461	8	329	5.11e-123	389
Contig4g00171.t1	fgenesh1_pg.21_#_32	46.018	452	213	9	614	1037	261	709	3.7e-122	390
Contig3g00277.t1	estExt_fgenesh2_pg.C_10473	31.447	954	518	25	202	1062	890	1800	2.96e-121	418
Contig4g00301.t1	Clama_scaffold_5-4.0	41.699	518	274	5	178	685	9547	10046	3.64e-120	397
Contig4g00333.t1	fgenesh1_pg.21_#_32	44.076	422	217	7	366	777	297	709	8.4e-119	374
Contig3g00752.t1	Hanno_04867	95	180	9	0	1	180	717	896	1.17e-118	356
02_Boletus_edulisrna-gnl_WGS_WHUW_L210DRAFT_mRNA2214787_R0	estExt_fgenesh2_pg.C_10473	30.983	936	506	23	160	1018	926	1798	1.24e-116	409
Contig10g00104.t1	Clama_scaffold_5-4.0	46.964	494	195	11	644	1070	8599	9092	8.81e-114	390
Contig7g00344.t1	estExt_Genewise1.C_4_t10268	41.739	460	246	5	4	453	8	455	1.59e-113	341
Contig3g01123.t1	Clame_scaffold9-5.100	55.482	301	133	1	130	429	6	306	1.92e-113	373
Contig9g00357.t1	estExt_Genewise1Plus.C_120159	43.478	391	212	5	5	386	3	393	1.06e-112	340
Contig7g00207.t1	fgenesh1_pg.12_#_108	54.259	317	101	3	112	417	1184	1467	2.48e-111	357
Contig4g00277.t1	estExt_fgenesh3_pg.C_130101	51.716	408	131	12	348	701	169	564	3.79e-111	351
Contig1g00724.t1	Clama_scaffold_5-4.0	48.098	368	172	2	37	385	10071	10438	7.35e-111	357
Contig1g00459.t1	AFL2G_01904	45.407	381	202	4	457	832	4376	4755	3.59e-109	369
02_Boletus_edulisrna-gnl_WGS_WHUW_L210DRAFT_mRNA2154309_R0	MUStwsD_GLEAN_10007689	59.259	270	93	4	36	305	157	409	7.52e-109	322
Contig10g00068.t1	fgenesh1_kg.23_#_14_#_Locus6324v1rpkm34.21	62.449	245	91	1	2	246	93	336	9.18e-109	324
Contig9g00102.t1	estExt_Genewise1Plus.C_120159	42.455	391	216	5	5	386	3	393	2.16e-108	329
Contig7g00424.t1	AFL2G_01904	46.174	379	200	4	404	779	4376	4753	2.89e-108	364
Contig4g00052.t1	ATEG_09350.1	27.22	1385	860	43	5	1323	670	1972	3.02e-108	381
Contig4g00813.t1	Pa_7_5740	40.381	473	267	8	32	500	63	524	4.47e-108	333
Contig12g00231.t1	KKY16879.1	38.462	494	281	6	29	519	39	512	9.32e-108	343
Contig3g00658.t1	e_gw1.13.512.1	40.645	465	258	7	14	473	41	492	1.6e-107	329
Contig4g00685.t1	AB00197.1	38.165	545	275	9	3	545	4	488	2.57e-106	342
Contig3g00951.t1	Clama_scaffold_28-0.22	58.182	275	114	1	99	372	3535	3809	3.14e-105	341
Contig4g01145.t1	estExt_fgenesh1_pg.C_5_t10276	28.257	1228	730	43	82	1209	60	1236	5.81e-105	359
02_Boletus_edulisrna-gnl_WGS_WHUW_L210DRAFT_mRNA318091_R0	MUStwsD_GLEAN_10001533	36.6	653	305	15	18	656	606	1163	2.99e-104	344
Contig1g00484.t1	PLG_04838-R0	41.426	519	287	9	666	1178	19	526	4.98e-104	369
Contig10g00419.t1	PTRG_10301	37.347	573	283	13	261	774	247	802	6.89e-104	352
Contig7g00197.t1	fgenesh1_pg.12_#_108	53.628	317	98	4	64	364	1184	1467	1.01e-103	334
Contig9g00371.t1	fgenesh1_pg.4_#_248	43.388	484	224	12	21	462	5	480	2.32e-102	327
Contig13g00359.t1	fgenesh1_kg.6_#_2119_#_Locus1957v1rpkm87.08	44.975	398	194	10	199	577	4	395	7.82e-102	317
Contig11g00270.t1	estExt_Genewise1.C_6_t10204	52.313	281	111	4	2	259	160	440	3.79e-101	301
Contig9g00607.t1	EAL87112.1	31.343	670	370	15	8	601	6	661	4.26e-101	321
Contig6g00261.t1	estExt_Genewise1Plus.C_140397	41.791	402	173	6	36	381	66	462	1.02e-100	330
Contig1g00011.t1	gm1.6921_g	54.417	283	124	4	114	394	69	348	3.75e-100	308
Contig10g00251.t1	KKY16879.1	36.224	519	296	7	216	731	13	499	1.97e-98	326
Contig11g00526.t1	estExt_fgenesh3_pg.C_150043	49.658	292	146	1	104	395	11	301	1.28e-97	308
Contig3g00407.t1	Clame_scaffold11-8.74	42.213	488	205	13	65	519	5281	5724	2.23e-96	322
Contig9g00332.t1	estExt_GeneWisePlus.C_110630	39.139	511	255	10	51	522	1284	1777	2.34e-96	320
Contig8g00341.t1	estExt_Genemark1.C_130001	39.954	438	220	11	98	521	221	629	2.6e-96	305
Contig10g00067.t1	fgenesh1_kg.23_#_14_#_Locus6324v1rpkm34.21	70.899	189	53	1	1	189	347	533	2.93e-95	287
Contig2g00553.t1	Botbo_KDQ21175.1	47.321	336	154	7	4	321	7	337	4.6e-95	285
Contig9g00601.t1	Clama_scaffold_5-4.0	33.126	643	337	21	2	570	12823	13446	1.35e-94	318
Contig5g00686.t1	g13734.t1	62.353	255	88	4	193	447	1	247	1.87e-94	296
Contig9g00602.t1	Clama_scaffold_5-4.0	33.436	652	326	20	2	573	12823	13446	2.98e-93	315
Contig1g00068.t1	MUStwsD_GLEAN_10005423	44.388	392	171	8	5	356	446	830	3.73e-93	298
Contig3g00999.t1	Paxru1.fgenesh1_kg.1494_#_5_#_Locus356v1rpkm400.81	36.42	486	274	12	23	491	25	492	1.59e-92	290
Contig7g00886.t1	Clame_scaffold18-19.70	51.923	312	128	5	553	843	2072	2382	4.42e-92	319
Contig7g00356.t1	Clama_scaffold_5-4.0	43.75	368	193	4	67	420	10069	10436	4.47e-92	305
Contig9g00039.t1	g14854.t1	57.959	245	73	3	86	301	104	347	5.64e-92	280
Contig8g00157.t1	Clama_scaffold_5-4.0	49.324	296	149	1	67	362	10136	10430	1.23e-91	300
Contig4g01166.t1	MUStwsD_GLEAN_10006674	35	700	304	19	1	596	1330	1982	2.16e-91	308
Contig1g00627.t1	EGG06499.1	38.998	459	212	7	144	557	278	713	2.24e-91	296
Contig1g00917.t1	ATEG_04721.1	33.458	535	335	6	3	527	440	963	1.44e-90	299
Contig1g00667.t1	XP_007598052.1	31.851	697	400	18	55	719	87	740	3.66e-90	323
Contig4g01126.t1	Clame_scaffold9-5.100	42.821	397	191	6	14	391	7024	7403	4.99e-90	297
Contig10g00423.t1	estExt_fgenesh3_pg.C_900031	82.692	156	25	1	1	154	1	156	1.29e-89	276
Contig3g01185.t1	Paxru1.fgenesh1_kg.906_#_2_#_Locus4043v1rpkm38.53	50.774	323	141	8	1	310	381	698	3.16e-89	280
Contig1g00402.t1	Clame_scaffold9-5.100	42.188	384	189	8	133	513	3049	3402	4.32e-89	300
Contig9g00606.t1	Clama_scaffold_5-4.0	31.763	658	348	21	187	769	12815	13446	1.01e-88	308
Contig13g00061.t1	KKY16879.1	34.792	480	276	9	102	577	53	499	5.19e-88	293
Contig4g01280.t1	gm1.11142_g	38.739	444	214	6	828	1244	31	443	6.2e-88	301
Contig7g00374.t1	fgenesh1_pg.12_#_108	49.211	317	90	4	121	399	1184	1467	7.3e-88	291
Contig10g00313.t1	ATEG_04721.1	29.505	566	387	3	19	582	427	982	8.59e-88	293
Contig7g00317.t1	gm1.8458_g	39.669	363	212	5	356	715	13	371	1.46e-87	291
Contig9g00470.t1	Clama_scaffold_5-4.0	43.564	303	171	0	68	370	10136	10438	5.18e-87	289
Contig1g00344.t1	gm1.898_g	34.028	576	309	13	221	757	639	1182	6.8e-87	305
Contig7g00303.t1	fgenesh1_pm.20_#_7	40.559	429	225	11	56	468	1	415	2.12e-86	286
Contig4g00670.t1	fgenesh1_pg.00058_#_49	43.434	396	156	9	157	547	480	812	1.25e-85	283
Contig5g00497.t1	Clame_scaffold18-19.70	36.973	522	276	18	140	640	3631	4120	9.4e-85	291
Contig14g00038.t1	XP_007801092.1	36.909	550	279	14	28	522	24	560	1.21e-84	283
Contig1g00363.t1	Clama_scaffold_5-4.0	43.506	308	173	1	114	421	10132	10438	4.5e-84	282
Contig10g00286.t1	ATEG_04721.1	32.849	551	355	7	48	596	427	964	5.29e-84	283
Contig2g00894.t1	fgenesh1_pg.89_#_4	31.327	565	345	12	29	565	16	565	3.9e-83	275
Contig10g00507.t1	fgenesh1_kg.23_#_14_#_Locus6324v1rpkm34.21	63.918	194	68	1	2	193	264	457	1.11e-82	254
Contig6g00572.t1	g15296.t1	48.252	286	139	5	1	281	1	282	5.3e-82	266
Contig10g00545.t1	MUStwsD_GLEAN_10000830	46.519	316	148	4	8	320	576	873	9.33e-82	272
Contig5g00537.t1	Clame_scaffold18-19.70	36.281	441	228	9	115	515	7430	7857	2.67e-81	277
Contig5g00363.t1	gm1.11142_g	38.041	439	224	5	851	1265	12	426	3.01e-81	283
Contig5g00534.t1	Clame_scaffold18-19.70	34.821	448	236	11	12	421	7428	7857	3.22e-80	270
Contig4g00436.t1	Clame_scaffold8-4.115	36.983	484	260	12	102	554	11017	11486	4.02e-80	291
Contig5g00215.t1	gm1.6551_g	26.627	1183	748	40	3	1128	9	1128	8.05e-80	290
Contig5g00371.t1	estExt_fgenesh1_pg.C_690030	35	400	229	5	85	480	81	453	1.65e-79	254
Contig4g01267.t1	e_gw1.100.3.1	37.352	423	141	10	411	713	15	433	3.31e-79	262
Contig11g00522.t1	gm1.11182_g	33.688	564	247	13	47	606	177	617	8.49e-79	261
Contig12g00401.t1	ATEG_04721.1	31.014	503	333	5	16	507	464	963	1.09e-78	265
Contig10g00548.t1	MUStwsD_GLEAN_10000830	46.203	316	149	4	8	320	576	873	1.34e-78	263
Contig5g00533.t1	Clame_scaffold18-19.70	35.023	434	229	9	13	407	7429	7848	1.4e-78	265
Contig7g00519.t1	Clama_scaffold_5-4.0	34.483	551	270	13	70	555	19709	20233	2.22e-78	270
02_Boletus_edulisrna-gnl_WGS_WHUW_L210DRAFT_mRNA3390737_R0	fgenesh1_pg.3_#_78	37.218	532	241	18	58	504	92	615	3.68e-78	266
Contig10g00037.t1	Pa_7_5740	34.526	475	295	7	283	748	57	524	7.4e-78	261
Contig9g00506.t1	MUStwsD_GLEAN_10006674	49.201	313	133	9	1	302	1	298	1.18e-77	258
Contig5g00424.t1	XP_007598052.1	40.568	387	206	6	651	1027	841	1213	1.26e-77	282
Contig1g01003.t1	gm1.10236_g	40.282	355	103	6	25	290	31	365	1.63e-77	243
Contig1g00955.t1	ATEG_04721.1	32.514	529	337	6	17	528	438	963	2e-77	263
Contig7g00842.t1	Clama_scaffold_5-4.0	52.381	273	108	4	300	551	5919	6190	2.04e-77	267
Contig4g00986.t1	AB00197.1	33.661	508	282	8	44	547	34	490	4.34e-77	263
Contig5g00318.t1	AO090701000601	36.381	525	267	13	302	813	265	735	5.74e-77	264
Contig7g00520.t1	Clama_scaffold_5-4.0	33.514	555	283	14	63	555	19703	20233	5.09e-76	263
Contig12g00503.t1	XP_007598052.1	41.131	389	198	6	1011	1388	844	1212	1.17e-75	279
Contig2g01018.t1	Paxru1.gm1.2874_g	43.314	344	158	7	1119	1439	185	514	2.08e-75	260
Contig2g00015.t1	Clama_scaffold_5-4.0	51.362	257	119	4	337	587	6693	6949	1.53e-74	259
Contig6g00233.t1	Clame_scaffold18-19.70	40.805	348	169	7	91	420	7502	7830	2.43e-74	254
Contig9g00076.t1	PLG_03005-R0	42.14	299	168	2	64	361	344	638	2.46e-74	250
Contig10g00515.t1	HCB01166.1	36.325	468	241	13	4	429	556	1008	4.38e-74	250
Contig4g00252.t1	Hanno_01939	37.108	415	232	9	15	413	35	436	9.53e-74	249
Contig5g00331.t1	Clama_scaffold_5-4.0	29.641	641	339	13	1	583	19648	20234	2.46e-73	256
Contig3g00986.t1	Clama_scaffold_5-4.0	44.403	268	137	5	11	272	6688	6949	2.55e-73	244
Contig4g01169.t1	XP_007801092.1	34.433	485	256	12	6	440	40	512	3.09e-73	250
Contig10g00197.t1	Hanno_01377	54.583	240	101	5	59	293	273	509	4.19e-73	244
Contig6g00578.t1	AB00197.1	33.513	558	292	11	11	564	3	485	4.52e-73	262
Contig5g00271.t1	AB00197.1	32.519	532	296	12	18	537	5	485	4.74e-73	251
Contig9g00100.t1	Clame_scaffold18-19.70	43.974	307	155	8	80	385	2092	2382	5.71e-73	248
Contig6g00573.t1	g15296.t1	40.584	308	173	4	1	302	1	304	9.53e-73	240
Contig5g00186.t1	MUStwsD_GLEAN_10002689	34.321	574	314	14	63	632	539	1053	1.15e-72	253
Contig2g00256.t1	Clame_scaffold9-5.100	33.03	660	347	19	79	693	6182	6791	1.79e-72	257
Contig7g00094.t1	gm1.898_g	34.029	479	251	15	78	522	666	1113	2.6e-72	259
Contig1g00957.t1	MUStwsD_GLEAN_10002689	33.849	582	291	19	38	591	538	1053	2.65e-72	251
Contig3g00199.t1	MUStwsD_GLEAN_10004418	36.842	380	164	7	41	349	561	935	9.19e-72	243
Contig9g00204.t1	Pa_7_5740	32.919	483	290	9	16	484	67	529	2.52e-71	236
Contig6g00721.t1	MUStwsD_GLEAN_10005208	84.8	125	19	0	67	191	1	125	4.9e-71	226
Contig5g00710.t1	Clame_scaffold11-8.74	37.045	440	230	11	92	485	5281	5719	5.16e-71	246
Contig4g00131.t1	Pa_7_5740	32.165	485	297	8	368	843	64	525	6.11e-71	244
Contig3g00859.t1	Pa_7_5740	31.358	523	302	10	15	515	33	520	8.43e-71	236
Contig4g00727.t1	CE892521_2050	31.105	778	408	30	519	1245	1	701	1.03e-70	251
Contig10g00093.t1	Clame_scaffold11-8.74	37.432	366	223	2	1083	1446	7387	7748	1.68e-70	263
Contig3g00158.t1	Clame_scaffold11-8.74	36.744	430	264	5	898	1324	7324	7748	4.55e-70	261
Contig4g00946.t1	Clama_scaffold_5-4.0	40.608	362	181	7	220	553	16692	17047	5.83e-70	246
Contig13g00329.t1	estExt_Genewise1.C_6_t20062	73.913	138	36	0	1	138	317	454	1.88e-69	218
Contig8g00431.t1	fgenesh1_pg.12_#_108	34.034	476	298	8	43	512	671	1136	3.51e-68	238
Contig1g00014.t1	Endpu_scaffold7-12.77	26.986	793	511	18	2504	3258	1037	1799	4.23e-68	258
Contig5g00771.t1	gm1.11142_g	32.696	471	260	7	181	625	12	451	5.24e-68	240
Contig4g01124.t1	fgenesh1_pg.8_#_209	42.294	279	158	2	1	277	1373	1650	8.82e-68	237
Contig6g00340.t1	Clame_scaffold8-4.115	37.984	387	218	7	15	391	2914	3288	8.98e-68	234
Contig10g00130.t1	estExt_Genemark1.C_150090	39.306	346	192	7	1	341	1	333	1.66e-67	226
Contig11g00285.t1	estExt_Genewise1Plus.C_220314	36.62	355	210	6	126	477	154	496	1.95e-67	224
Contig1g00675.t1	Clame_scaffold8-4.115	39.942	343	202	3	46	385	2941	3282	6.27e-67	233
Contig10g00291.t1	Clame_scaffold8-4.115	40	350	206	3	29	375	2940	3288	8.55e-67	233
Contig4g00128.t1	Pa_7_5740	30	480	322	6	46	525	61	526	9.47e-67	225
Contig6g00184.t1	estExt_Genewise1Plus.C_140397	45.85	253	108	6	16	246	160	405	2.32e-66	214
Contig3g00382.t1	estExt_Genemark1.C_130001	54.167	192	78	3	32	217	238	425	1.02e-65	217
Contig2g00822.t1	OAT00923.1	35.938	384	210	11	63	437	182	538	1.09e-65	232
Contig4g01306.t1	e_gw1.81.158.1	36.076	316	198	2	34	348	542	854	1.74e-65	224
Contig9g00070.t1	estExt_fgenesh3_pg.C_150043	39.068	279	169	1	38	316	5	282	1.8e-65	220
Contig7g00177.t1	Clama_scaffold_5-4.0	35.477	451	250	15	139	571	19816	20243	2.75e-65	232
Contig7g00053.t1	KKY27696.1	37.028	397	235	5	53	444	27	413	3.46e-65	226
Contig7g00597.t1	MUStwsD_GLEAN_10001562	24.881	1262	771	35	1	1178	826	1994	8.22e-65	241
Contig2g00773.t1	Hanno_01939	33.985	409	234	11	9	394	34	429	9.83e-65	224
Contig10g00491.t1	XP_007598052.1	28.35	709	368	20	158	765	85	754	1.31e-64	241
Contig2g00693.t1	Clame_scaffold8-4.115	37.394	353	211	4	30	374	2935	3285	2.07e-64	226
Contig12g00500.t1	gm1.7967_g	30.195	563	358	12	125	677	225	762	5.82e-64	236
Contig6g00043.t1	gm1.7967_g	30.195	563	358	12	125	677	225	762	5.82e-64	236
Contig12g00032.t1	ATEG_07313.1	34.4	375	238	4	228	595	1	374	9.23e-64	224
Contig2g00696.t1	Clame_scaffold8-4.115	37.701	374	224	4	109	474	2909	3281	1.4e-63	227
Contig3g00538.t1	Hanno_04867	54.545	187	78	2	1	187	717	896	2.51e-63	209
Contig6g00475.t1	Clame_scaffold11-8.74	34.677	372	240	3	1000	1369	7378	7748	3.52e-63	239
Contig5g00907.t1	Clame_scaffold8-4.115	39.045	356	205	5	32	378	2936	3288	1.3e-62	221
Contig12g00034.t1	ATEG_07313.1	35.2	375	236	4	159	527	1	374	1.73e-62	219
Contig9g00783.t1	gm1.7967_g	42.105	304	150	7	40	321	314	613	3.92e-62	220
Contig9g00149.t1	Clame_scaffold8-4.115	38.286	350	212	2	22	368	2940	3288	8.55e-62	218
Contig2g00643.t1	Clame_scaffold18-19.70	44.138	290	127	6	135	391	4230	4517	8.84e-62	216
Contig4g00071.t1	gw1.50.20.1	63.309	139	51	0	20	158	2	140	9.59e-62	197
Contig9g00324.t1	gm1.7967_g	31.092	595	360	16	122	703	225	782	1.42e-61	228
Contig8g00433.t1	fgenesh1_pg.12_#_108	31.622	487	315	8	58	537	671	1146	2.66e-61	219
Contig7g00263.t1	Clame_scaffold8-4.115	35.897	390	222	5	7	385	2929	3301	2.74e-61	217
Contig1g01006.t1	POb-2nd_00002412-RA	54.673	214	68	5	168	371	435	629	3.59e-61	211
Contig1g00038.t1	gm1.7967_g	30.769	507	317	11	28	524	280	762	6.5e-61	224
Contig5g00599.t1	MGYG_03812	34.634	410	250	5	57	463	13	407	6.82e-61	207
Contig5g00728.t1	ATEG_07313.1	35.246	366	214	5	79	426	6	366	7.54e-61	211
Contig14g00272.t1	MUStwsD_GLEAN_10004418	30.083	605	355	19	20	599	1099	1660	8.36e-61	219
Contig4g00136.t1	CHG01242.1	33.124	477	285	11	13	470	610	1071	1.12e-60	214
Contig10g00132.t1	estExt_Genemark1.C_150090	39.306	346	192	7	676	1016	1	333	1.13e-60	222
Contig5g00548.t1	Clama_scaffold_5-4.0	33.575	414	219	7	395	757	5598	6006	1.29e-60	229
Contig3g00566.t1	fgenesh1_pg.8_#_209	41.577	279	157	3	20	293	1378	1655	1.96e-60	219
Contig8g00406.t1	gm1.7967_g	30.678	590	357	15	126	702	231	781	3.15e-60	223
Contig1g00217.t1	EAA62318.1	31.166	446	277	9	32	451	61	502	4.5e-60	222
Contig2g00006.t1	MUStwsD_GLEAN_10005866	39.665	358	154	12	35	370	912	1229	4.91e-60	209
Contig12g00014.t1	ATEG_07313.1	33.6	375	240	4	161	527	1	374	5.61e-60	212
Contig14g00264.t1	gm1.6551_g	27.907	774	478	26	128	870	123	847	5.92e-60	222
Contig12g00089.t1	ATEG_07313.1	33.947	380	233	5	246	613	1	374	9.31e-60	214
Contig4g00836.t1	Paxru1.fgenesh1_kg.1494_#_5_#_Locus356v1rpkm400.81	33.617	470	295	11	46	503	25	489	1.24e-59	205
Contig7g00023.t1	maker-scaffold21-snap-gene-16.251-mRNA-1	33.498	406	241	11	492	881	3917	4309	1.57e-59	221
Contig12g00343.t1	Pa_7_5740	33.487	433	259	9	18	438	111	526	3.74e-59	203
Contig8g00441.t1	fgenesh1_pg.12_#_108	30.977	481	306	11	55	524	671	1136	6.06e-59	212
Contig2g00771.t1	Hanno_01939	32.84	405	237	11	11	391	36	429	6.22e-59	207
Contig2g00694.t1	Clame_scaffold8-4.115	38.769	325	191	2	3	320	2965	3288	8.72e-59	225
Contig4g00350.t1	PTRG_10301	27.805	615	348	18	588	1112	257	865	9.84e-59	223
Contig7g00256.t1	Clame_scaffold8-4.115	35.674	356	216	4	30	376	2942	3293	3.51e-58	208
Contig7g00642.t1	Clama_scaffold_5-4.0	44.578	249	130	4	510	755	10193	10436	4.56e-58	216
Contig9g00560.t1	Clame_scaffold8-4.115	35.028	354	216	5	44	385	2935	3286	7.96e-58	207
Contig4g00221.t1	e_gw1.81.158.1	26.833	600	368	17	6	561	496	1068	8.72e-58	208
Contig12g00496.t1	XP_007602139.1	41.339	254	126	4	7	251	5	244	1.21e-57	196
Contig16g00043.t1	MUStwsD_GLEAN_10005208	73.6	125	19	1	1	111	1	125	1.34e-57	187
Contig15g00018.t1	MUStwsD_GLEAN_10005208	73.6	125	19	1	1	111	1	125	2.13e-57	186
Contig1g01015.t1	Hanno_01939	34.555	382	220	9	17	373	57	433	4e-57	201
Contig11g00227.t1	Stano_[637]SNOT_00663.2	31.294	425	230	9	1	410	404	781	4.13e-57	201
Contig13g00313.t1	Clame_scaffold11-8.74	33.333	375	246	3	1474	1847	7387	7758	5.13e-57	220
Contig6g00569.t1	ATEG_04721.1	28.936	470	326	4	30	498	423	885	5.2e-57	206
Contig13g00242.t1	estExt_Genemark1.C_150090	33.43	344	208	7	5	342	4	332	8.09e-57	197
Contig10g00568.t1	EAA58488.1	38.679	318	174	8	15	315	1050	1363	9.22e-57	197
Contig7g00052.t1	KKY27696.1	33.666	401	247	5	50	443	27	415	9.4e-57	202
Contig13g00188.t1	Clame_scaffold11-8.74	33.333	384	236	6	846	1221	7387	7758	1.09e-56	217
Contig8g00252.t1	Clame_scaffold8-4.115	35.23	369	230	4	5	365	2921	3288	1.61e-56	202
Contig7g00358.t1	EfO2.075130.1	37.19	363	209	8	289	646	819	1167	1.65e-56	214
Contig12g00536.t1	XP_007602139.1	42.529	261	136	5	7	264	5	254	2.21e-56	193
Contig14g00337.t1	e_gw1.81.158.1	28.082	584	349	18	10	561	524	1068	2.26e-56	204
Contig1g00992.t1	Clame_scaffold8-4.115	37.612	335	201	2	38	365	2941	3274	2.79e-56	202
Contig5g00217.t1	EfO2.075130.1	35.606	396	239	8	257	643	758	1146	4.13e-56	206
Contig5g00607.t1	AFR95913.1	30.02	493	313	13	40	518	23	497	4.79e-56	195
Contig13g00199.t1	Hanno_01939	33.419	389	237	8	12	380	44	430	5.48e-56	198
Contig1g00253.t1	PTRG_10301	28.617	629	371	20	1265	1841	206	808	1.04e-55	214
Contig7g00564.t1	fgenesh1_kg.38_#_38_#_Locus16506v1rpkm5.70	28.743	668	368	24	59	711	491	1065	1.7e-55	205
Contig1g00843.t1	Clama_scaffold_5-4.0	28.374	578	329	18	214	733	1207	1757	2.23e-55	208
Contig9g00046.t1	e_gw1.74.52.1	38.077	260	105	3	3	206	69	328	2.58e-55	184
Contig7g00359.t1	EfO2.075130.1	43.13	262	135	4	385	644	918	1167	5.08e-55	209
Contig9g00654.t1	Clama_scaffold_5-4.0	45.614	228	119	3	207	430	10211	10437	5.99e-55	206
Contig1g01078.t1	Hanno_01939	34.884	344	198	8	21	341	74	414	6.31e-55	194
Contig8g00083.t1	Clame_scaffold18-19.70	29.954	434	250	10	13	424	7430	7831	6.42e-55	197
Contig5g00514.t1	EEA23526.1	25.196	639	343	14	204	766	401	980	6.74e-55	205
Contig4g00132.t1	e_gw1.81.158.1	28.893	488	290	12	13	471	609	1068	7.01e-55	197
Contig12g00488.t1	XP_007602139.1	42.57	249	131	4	7	252	5	244	9.9e-55	188
Contig3g00886.t1	HCB02684.1	35.583	326	146	8	16	328	268	542	1.05e-54	198
Contig7g00194.t1	estExt_Genewise1.C_4080032	37.805	328	179	9	446	752	31	354	1.26e-54	194
Contig10g00526.t1	Hanno_01939	33.681	383	239	7	26	394	54	435	1.35e-54	208
Contig8g00251.t1	Clame_scaffold8-4.115	37.037	351	215	3	19	364	2940	3289	1.42e-54	197
Contig3g01192.t1	estExt_fgenesh1_pg.C_450037	35.866	329	191	5	24	332	543	871	2.06e-54	199
Contig9g00297.t1	MUStwsD_GLEAN_10001562	30.339	590	303	22	50	591	295	824	2.98e-54	199
Contig4g00129.t1	e_gw1.81.158.1	29.025	472	305	9	13	466	609	1068	3.35e-54	195
Contig6g00702.t1	Clame_scaffold11-8.74	38.372	258	129	2	129	386	3984	4211	3.63e-54	194
Contig3g00328.t1	MIX35111_54_6	59.394	165	57	2	143	307	357	511	3.95e-54	189
Contig6g00341.t1	Clame_scaffold8-4.115	35.519	366	223	6	19	376	2927	3287	5.31e-54	196
Contig2g01015.t1	gm1.13981_g	34.783	299	168	4	28	303	34	328	6.02e-54	184
Contig7g00670.t1	XP_007804474.1	39.844	256	141	6	54	305	1150	1396	7.42e-54	189
Contig8g00508.t1	XP_007801092.1	30.769	546	294	14	16	484	19	557	9.1e-54	195
Contig6g00208.t1	Clame_scaffold8-4.115	35.121	373	213	6	23	384	2933	3287	1.31e-53	195
Contig10g00576.t1	EAA58488.1	36.709	316	182	7	16	315	1050	1363	1.66e-53	188
Contig4g00135.t1	e_gw1.81.158.1	28.102	548	345	15	36	552	526	1055	1.86e-53	196
Contig5g00804.t1	EfO2.075130.1	31.807	393	259	6	1082	1469	774	1162	2.87e-53	204
Contig5g00181.t1	gm1.6551_g	25.341	880	585	29	41	882	2	847	3.12e-53	202
Contig15g00114.t1	gm1.13981_g	35.099	302	174	6	28	314	34	328	3.29e-53	182
Contig2g00385.t1	Suilu1.gm1.10855_g	40	315	154	11	458	760	1	292	4.09e-53	193
Contig3g00970.t1	AFR96691.2	28.94	736	441	25	343	1061	298	968	4.62e-53	203
Contig12g00317.t1	estExt_Genewise1Plus.C_120159	35.948	306	179	7	197	492	14	312	4.98e-53	187
Contig1g00821.t1	MUStwsD_GLEAN_10001533	33.165	395	207	9	32	384	614	993	7.71e-53	191
Contig6g00338.t1	Clame_scaffold8-4.115	35.014	357	212	5	32	377	2940	3287	1.24e-52	191
Contig1g01068.t1	Hanno_01939	31.486	397	248	9	11	385	39	433	1.45e-52	188
Contig2g00554.t1	PTRG_10301	30.686	554	312	16	566	1084	261	777	1.5e-52	201
Contig10g00566.t1	EAA58488.1	36.909	317	182	7	15	315	1049	1363	1.63e-52	185
Contig1g00935.t1	AFR96691.2	28.591	731	429	26	425	1140	373	1025	2.79e-52	200
Contig3g01256.t1	Clame_scaffold18-19.70	31.542	428	259	9	103	498	3684	4109	3.44e-52	191
Contig15g00067.t1	Hanno_01939	31.486	397	248	9	22	396	39	433	3.54e-52	187
Contig13g00185.t1	Paxru1.gm1.2684_g	62.903	124	45	1	118	240	335	458	5.08e-52	174
Contig15g00065.t1	Hanno_01939	31.83	377	237	5	8	364	58	434	5.96e-52	186
Contig15g00056.t1	Hanno_01939	36.306	314	176	7	4	296	123	433	6.69e-52	183
Contig10g00569.t1	EAA58488.1	36.909	317	180	8	49	348	1050	1363	8.09e-52	184
Contig6g00091.t1	Endpu_scaffold5-14.59	43.22	236	109	6	5	217	308	541	1e-51	181
Contig1g01019.t1	Hanno_01939	31.842	380	211	8	1	345	67	433	1.46e-51	184
Contig7g00514.t1	estExt_Genemark1.C_830009	31.91	398	242	12	408	793	1	381	1.66e-51	184
Contig4g00961.t1	BBA_00313m.01	28.172	465	273	11	24	479	75	487	1.78e-51	182
Contig5g00140.t1	NOG_00537-R0	33.119	311	165	4	25	308	538	832	1.8e-51	182
Contig11g00512.t1	maker-Caloplaca_flavorubescens_scaffold_19-augustus-gene-2.67.2-mRNA-1	28.055	581	352	15	30	595	45	574	2.01e-51	191
Contig4g00513.t1	estExt_fgenesh1_pg.C_450037	36.17	329	188	6	35	341	543	871	2.06e-51	188
Contig1g01069.t1	Hanno_01939	31.477	413	261	9	2	394	23	433	3.61e-51	184
Contig1g01152.t1	gm1.13981_g	34.314	306	166	6	23	304	34	328	3.75e-51	176
Contig2g00392.t1	PTRG_10301	26.136	616	339	17	402	930	261	847	5.6e-51	197
Contig15g00066.t1	Hanno_01939	31.477	413	261	9	2	394	23	433	1.15e-50	183
Contig3g00492.t1	g15296.t1	38.521	257	149	4	1	250	1	255	1.37e-50	179
Contig15g00057.t1	Hanno_01939	39.015	264	154	3	1	257	162	425	1.83e-50	178
Contig4g00408.t1	AFR96691.2	29.412	646	383	21	841	1459	331	930	2.06e-50	195
Contig5g00343.t1	Clame_scaffold8-4.115	38.127	299	115	6	48	278	2346	2642	2.12e-50	181
Contig3g00647.t1	Umbilicaria_05246	32.958	355	209	5	97	442	70	404	3.82e-50	188
Contig3g00507.t1	estExt_Genewise1Plus.C_120159	35.452	299	178	7	360	650	21	312	4.09e-50	184
Contig1g00829.t1	MGYG_03812	31.061	396	255	5	24	418	19	397	4.48e-50	177
Contig12g00475.t1	gm1.7967_g	32.518	409	254	8	38	436	366	762	7.89e-50	189
Contig15g00063.t1	Clame_scaffold11-8.74	33.557	298	160	5	263	557	3984	4246	1.35e-49	185
Contig1g01072.t1	Clame_scaffold11-8.74	33.557	298	160	5	263	557	3984	4246	1.35e-49	185
Contig5g00759.t1	ATEG_07313.1	34.463	354	197	6	183	506	18	366	2.18e-49	182
Contig7g00796.t1	PLG_01488-R0	32.832	399	234	8	22	418	539	905	2.59e-49	179
Contig8g00603.t1	estExt_fgenesh3_pg.C_690036	42.009	219	125	1	71	287	766	984	3.26e-49	176
Contig11g00146.t1	gm1.10131_g	59.877	162	64	1	358	518	378	539	4.23e-49	177
Contig7g00360.t1	estExt_Genewise1Plus.C_120159	35.57	298	176	6	228	515	21	312	4.3e-49	177
Contig4g00137.t1	e_gw1.81.158.1	27.101	476	306	13	13	463	609	1068	4.75e-49	180
Contig1g01070.t1	Hanno_01939	35.74	277	170	3	29	297	158	434	1.11e-48	174
Contig1g00517.t1	Hanno_03304	30.561	553	298	15	55	570	701	1204	1.3e-48	189
Contig11g00068.t1	EAA58488.1	36.909	317	182	7	390	690	1049	1363	1.43e-48	184
Contig13g00055.t1	fgenesh1_kg.6_#_228_#_jgi	42.857	224	120	4	1	219	1	221	1.66e-48	169
Contig2g00732.t1	EEA23526.1	25.992	731	424	24	412	1117	335	973	2.01e-48	189
Contig10g00157.t1	PTRG_10301	29.588	534	306	15	156	631	261	782	2.52e-48	187
Contig1g00930.t1	Hanno_01939	32.292	384	238	8	4	366	40	422	4.23e-48	175
Contig2g00191.t1	estExt_Genemark1.C_370088	36.637	333	141	11	1	271	1	325	6.41e-48	177
Contig4g00410.t1	AFR96691.2	30.252	595	355	20	433	1004	373	930	6.95e-48	186
Contig2g00162.t1	gm1.7967_g	25.365	753	443	23	122	802	317	1022	7.63e-48	184
Contig13g00316.t1	CH063_03903T0	27.768	551	328	16	2083	2584	647	1176	8.43e-48	189
Contig6g00108.t1	gm1.7967_g	27.257	576	346	15	17	570	239	763	8.68e-48	183
Contig11g00429.t1	Hanno_09877	35.795	352	177	10	13	360	525	831	9.82e-48	179
Contig4g00169.t1	fgenesh1_pm.19_#_69	68.571	105	33	0	37	141	367	471	1.24e-47	159
Contig5g00719.t1	OAT00923.1	34.708	291	168	8	11	287	270	552	1.25e-47	176
Contig4g01338.t1	PTRG_10301	27.715	534	303	13	185	640	254	782	1.3e-47	185
Contig5g00770.t1	gm1.7967_g	27.32	571	352	15	24	577	239	763	1.7e-47	182
Contig3g00569.t1	Paxru1.fgenesh1_kg.404_#_1_#_Locus526v1rpkm293.88	30.753	465	281	18	30	465	51	503	1.79e-47	172
Contig1g00980.t1	Hanno_01939	34.278	353	199	12	17	340	57	405	1.93e-47	174
Contig7g00106.t1	augustus_masked-Caloplaca_flavorubescens_scaffold_16-abinit-gene-0.40-mRNA-1	29.218	486	199	16	8	381	13	465	2.16e-47	173
Contig9g00133.t1	AFL2G_08515	29.63	513	273	17	39	529	6	452	2.25e-47	177
Contig2g00723.t1	estExt_Genewise1.C_4080032	33.739	329	178	6	2	310	46	354	2.33e-47	172
Contig10g00359.t1	CPSG_08542	34.821	336	167	9	1	298	1	322	2.8e-47	169
Contig10g00144.t1	estExt_Genewise1Plus.C_100483	28.439	538	311	17	94	607	133	620	3.5e-47	175
Contig10g00125.t1	estExt_Genewise1Plus.C_100483	28.439	538	311	17	94	607	133	620	5.44e-47	174
Contig4g00814.t1	Clama_scaffold_5-4.0	42.241	232	127	3	282	512	10211	10436	9.07e-47	181
Contig6g00485.t1	fgenesh1_kg.29_#_180_#_Locus2196v1rpkm85.63	68.085	94	30	0	1	94	1	94	9.3e-47	144
Contig1g00167.t1	Endpu_scaffold5-16.60	42.915	247	117	6	1	227	1	243	1.02e-46	183
Contig5g00204.t1	estExt_fgenesh1_kg.C_120114	34.354	294	172	8	6	285	903	1189	1.07e-46	167
Contig13g00167.t1	estExt_fgenesh3_pg.C_150043	34.164	281	179	3	65	342	10	287	1.32e-46	168
Contig5g00163.t1	NOG_00537-R0	36.122	263	133	4	28	278	540	779	1.56e-46	169
Contig8g00449.t1	gm1.6551_g	25.744	773	487	26	77	809	360	1085	2.03e-46	184
Contig13g00211.t1	fgenesh1_kg.37_#_34_#_Locus745v1rpkm153.60	59.69	129	49	1	1	126	182	310	2.38e-46	156
Contig13g00056.t1	fgenesh1_kg.6_#_228_#_jgi	40.086	232	126	5	1	225	1	226	2.8e-46	163
Contig5g00255.t1	Clama_scaffold_5-4.0	37.462	331	174	15	84	406	4812	5117	3.03e-46	172
Contig9g00647.t1	MGYG_03812	29.34	409	271	5	23	430	9	400	3.12e-46	167
Contig12g00608.t1	KKY16879.1	28.571	455	292	10	30	471	46	480	3.29e-46	172
Contig15g00193.t1	KKY16879.1	28.571	455	292	10	30	471	46	480	3.29e-46	172
Contig4g01330.t1	estExt_fgenesh1_pm.C_170119	39.568	278	149	9	15	277	281	554	3.38e-46	176
Contig6g00540.t1	MUStwsD_GLEAN_10001562	27.872	531	280	17	37	488	318	824	3.4e-46	173
Contig1g00297.t1	estExt_Genewise1Plus.C_120159	34.098	305	184	9	122	414	18	317	4.15e-46	167
Contig11g00550.t1	estExt_Genewise1.C_090983	64.516	124	36	4	1	119	136	256	5.45e-46	152
Contig5g00709.t1	estExt_fgenesh1_pg.C_2340008	61.151	139	48	2	1	133	543	681	6.03e-46	157
Contig2g00129.t1	gm1.7967_g	25.298	755	441	26	122	802	317	1022	7.22e-46	177
Contig2g00148.t1	gm1.7967_g	25.298	755	441	26	122	802	317	1022	7.22e-46	177
Contig7g00513.t1	estExt_Genewise1.C_1310010	30.667	375	221	11	21	378	14	366	7.23e-46	161
Contig12g00340.t1	gm1.7967_g	28.092	477	299	10	45	505	315	763	1.22e-45	176
Contig15g00104.t1	gm1.7967_g	28.092	477	299	10	45	505	315	763	1.22e-45	176
Contig342g00004.t1	gm1.7967_g	28.092	477	299	10	45	505	315	763	1.22e-45	176
Contig347g00004.t1	gm1.7967_g	28.092	477	299	10	45	505	315	763	1.22e-45	176
Contig2g00099.t1	gm1.7967_g	24.835	757	440	23	206	884	317	1022	1.44e-45	177
Contig9g00034.t1	e_gw1.81.158.1	26.455	567	352	16	67	611	542	1065	1.84e-45	173
Contig7g00638.t1	MGYG_03812	33.079	393	245	7	49	438	37	414	1.99e-45	164
Contig3g00449.t1	ATEG_04721.1	27.256	543	363	7	16	539	435	964	2.07e-45	171
Contig1g00519.t1	Hanno_03304	39.322	295	134	9	108	366	778	1063	2.09e-45	179
Contig3g00327.t1	Hanno_04867	45.509	167	91	0	14	180	731	897	3.1e-45	159
Contig2g00793.t1	estExt_fgenesh1_kg.C_120114	36.789	299	167	11	59	346	899	1186	3.12e-45	165
Contig15g00039.t1	ATEG_04721.1	29.854	479	262	14	1	441	524	966	3.8e-45	168
Contig13g00100.t1	AB00197.1	38.909	275	154	4	41	302	55	328	4.65e-45	171
Contig7g00540.t1	estExt_Genewise1Plus.C_120159	30.769	338	208	9	645	966	15	342	5.44e-45	170
Contig5g00769.t1	Clame_scaffold18-19.70	29.372	446	234	14	167	562	3127	3541	6e-45	173
Contig4g00496.t1	ATEG_04721.1	25.668	561	376	11	14	554	450	989	6.97e-45	170
Contig7g00512.t1	estExt_Genemark1.C_830009	30.919	359	226	9	21	367	14	362	8.25e-45	159
Contig7g00480.t1	Clame_scaffold11-8.74	33.518	361	225	7	1503	1855	7395	7748	9.14e-45	179
Contig2g00433.t1	gm1.11142_g	30.564	337	192	4	17	311	89	425	1.23e-44	166
Contig11g00189.t1	estExt_fgenesh3_pg.C_3090005	38.542	288	151	8	26	311	553	816	1.42e-44	161
Contig3g01218.t1	e_gw1.81.158.1	25.355	564	365	13	39	585	540	1064	1.47e-44	170
Contig2g00490.t1	AB00197.1	27.897	466	211	14	8	385	60	488	1.69e-44	164
Contig15g00140.t1	ATEG_04721.1	30.047	426	288	4	34	458	466	882	2.16e-44	168
Contig10g00523.t1	Hanno_01939	36.9	271	153	6	2	258	169	435	2.27e-44	160
Contig10g00399.t1	Clama_scaffold_5-4.0	33.505	388	201	14	337	692	16692	17054	2.62e-44	172
Contig2g00685.t1	CIMG_02482.2	28.293	410	239	10	426	803	977	1363	2.67e-44	175
Contig9g00259.t1	Clame_scaffold11-8.74	35.433	254	144	3	127	360	3984	4237	3.06e-44	164
Contig3g00783.t1	Clama_scaffold_5-4.0	57.353	136	56	2	15	150	10489	10622	3.1e-44	155
Contig3g00334.t1	EEA23526.1	25.748	602	321	17	894	1434	448	984	3.32e-44	176
Contig12g00555.t1	ATEG_04721.1	27.778	450	309	6	12	456	444	882	3.34e-44	167
Contig5g00716.t1	estExt_Genemark1.C_130001	30.073	409	245	14	137	524	217	605	3.7e-44	165
Contig10g00402.t1	EAA58488.1	36.458	288	169	6	6	284	1045	1327	4.79e-44	160
Contig6g00410.t1	HCB02684.1	38.246	285	150	7	43	314	270	541	6.03e-44	173
Contig1g00100.t1	ATEG_04721.1	28.537	417	285	5	48	459	474	882	8.08e-44	167
Contig10g00430.t1	estExt_fgenesh3_pg.C_900031	49.324	148	68	2	6	151	10	152	8.23e-44	154
Contig4g00860.t1	7575_t	27.027	592	294	17	596	1164	451	927	9.37e-44	174
Contig9g00134.t1	AFL2G_08515	28.74	508	259	20	38	511	6	444	9.76e-44	166
Contig5g00188.t1	M_BR29_EuGene_00068431	39.927	273	136	6	382	643	107	362	1.23e-43	169
Contig7g00684.t1	Clame_scaffold8-4.115	56.667	150	63	1	4	151	2699	2848	1.23e-43	155
Contig7g00210.t1	fgenesh1_pg.12_#_108	41.333	225	97	7	40	234	1237	1456	1.25e-43	157
Contig5g00694.t1	fgenesh1_pg.89_#_4	35.275	309	167	8	1	280	261	565	1.55e-43	158
Contig3g00527.t1	Hanno_03304	34.483	348	190	10	95	412	751	1090	1.62e-43	172
Contig7g00545.t1	estExt_Genewise1Plus.C_120159	30.028	353	208	9	641	979	15	342	1.92e-43	166
Contig14g00223.t1	gm1.6551_g	32.778	360	224	10	168	517	197	548	1.97e-43	167
Contig9g00381.t1	HCB04253.1	53.416	161	74	1	319	478	524	684	2.06e-43	169
Contig8g00204.t1	AB00197.1	36.923	260	154	2	34	283	45	304	2.17e-43	166
Contig7g00538.t1	estExt_Genewise1Plus.C_120159	30.96	323	189	8	771	1084	15	312	2.31e-43	166
Contig2g00080.t1	gm1.7967_g	24.601	752	449	23	206	885	317	1022	2.47e-43	171
Contig2g00279.t1	EEA23526.1	26.742	617	358	19	370	944	323	887	2.7e-43	172
Contig3g01250.t1	Clame_scaffold18-19.70	36.491	285	169	6	181	456	3754	4035	3.3e-43	164
Contig12g00345.t1	Pa_7_5740	29.341	501	296	16	3	460	41	526	3.58e-43	160
Contig10g00431.t1	Clama_scaffold_28-0.22	26.738	561	346	20	203	737	2058	2579	4.08e-43	169
02_Boletus_edulisrna-gnl_WGS_WHUW_L210DRAFT_mRNA956837_R0	Clama_scaffold_5-4.0	38.75	240	133	4	459	695	10207	10435	4.41e-43	169
Contig5g00262.t1	estExt_Genewise1Plus.C_120159	33.66	306	175	5	66	362	18	304	4.69e-43	157
Contig2g00415.t1	Clama_scaffold_5-4.0	27.372	548	309	17	355	838	1207	1729	5.71e-43	171
Contig9g00107.t1	HCB02684.1	33.654	312	181	7	16	314	267	565	6.26e-43	168
Contig7g00470.t1	fgenesh1_pg.8_#_209	37.2	250	151	4	310	556	1390	1636	8.91e-43	171
Contig7g00609.t1	fgenesh1_kg.40_#_16_#_Locus15412v1rpkm3.02	36.364	363	116	16	3	266	130	476	1.53e-42	153
Contig5g00858.t1	XP_007804474.1	32.819	259	154	5	20	268	1150	1398	3.11e-42	153
Contig4g01293.t1	MUStwsD_GLEAN_10001562	23.455	1262	816	36	255	1472	828	1983	4.58e-42	169
Contig11g00085.t1	PTRG_10301	26.656	619	325	20	128	708	261	788	5.11e-42	166
Contig11g00021.t1	EAA58488.1	33.438	317	163	6	15	285	1049	1363	5.44e-42	153
Contig11g00194.t1	gm1.10131_g	48.205	195	89	5	58	244	6	196	6.58e-42	161
Contig10g00564.t1	UM00989.1	23.295	704	411	21	18	644	29	680	7.29e-42	164
Contig12g00173.t1	estExt_fgenesh1_pm.C_170119	36.94	268	153	6	101	355	309	573	7.66e-42	161
Contig6g00258.t1	estExt_fgenesh3_pg.C_150043	34.749	259	165	2	101	357	10	266	8.21e-42	160
Contig1g00893.t1	fgenesh1_pg.8_#_209	33.223	301	179	8	823	1116	1356	1641	2.04e-41	166
Contig1g01018.t1	estExt_fgenesh1_pg.C_30152	27.571	457	268	12	50	472	217	644	2.47e-41	156
Contig1g00400.t1	Clama_scaffold_5-4.0	42.979	235	127	6	740	971	10207	10437	3.75e-41	166
Contig5g00584.t1	EAA60936.1	32.646	291	158	8	13	296	69	328	4.02e-41	152
Contig5g00785.t1	estExt_fgenesh1_pg.C_30152	26.16	474	283	15	142	576	201	646	4.19e-41	158
Contig1g00133.t1	gm1.7967_g	31.856	361	224	5	7	361	437	781	4.66e-41	158
Contig3g00930.t1	fgenesh1_kg.214_#_9_#_Locus8501v1rpkm7.50	41.27	252	127	9	594	833	557	799	5.77e-41	162
Contig1g00026.t1	estExt_fgenesh1_kg.C_120114	35.621	306	163	14	196	482	907	1197	6.25e-41	164
02_Boletus_edulisrna-gnl_WGS_WHUW_L210DRAFT_mRNA3446237_R0	SS1G_05772.1	36.255	251	119	5	115	325	425	674	8.32e-41	157
Contig9g00533.t1	fgenesh1_pm.41_#_21	44.022	184	91	4	1	176	7	186	1.02e-40	137
Contig6g00589.t1	Suilu1.fgenesh1_kg.121_#_28_#_Locus7137v2rpkm4.59	29.19	531	342	14	1	523	91	595	1.19e-40	154
Contig6g00302.t1	Clame_scaffold8-4.115	30.376	372	242	9	26	386	2940	3305	1.43e-40	159
Contig5g00569.t1	Hanno_01939	32.386	352	199	9	22	335	51	401	2.95e-40	162
Contig11g00274.t1	XP_007801092.1	32.888	374	176	10	23	330	24	388	3.43e-40	151
Contig14g00169.t1	Clama_scaffold_5-4.0	37.319	276	148	9	375	644	5930	6186	4.33e-40	162
Contig10g00236.t1	HCB02684.1	34.146	328	199	10	137	451	258	581	5.28e-40	161
Contig3g00604.t1	estExt_Genewise1Plus.C_120159	28.571	357	189	6	92	434	1	305	5.51e-40	150
Contig9g00524.t1	fgenesh1_pg.8_#_209	34.221	263	165	6	1276	1535	1390	1647	5.59e-40	163
Contig4g01135.t1	g9207.t1	46.857	175	83	5	4	174	500	668	5.64e-40	142
Contig10g00319.t1	g9207.t1	47.429	175	82	5	4	174	500	668	6.82e-40	142
Contig1g00072.t1	gm1.9553_g	26.812	552	358	17	3	534	477	1002	7.47e-40	157
Contig12g00398.t1	HCB02684.1	33.948	271	157	7	42	291	275	544	7.61e-40	160
Contig2g00513.t1	fgenesh1_pg.8_#_209	33.84	263	165	7	8	268	1382	1637	8e-40	158
Contig12g00528.t1	ATEG_04721.1	26.038	530	347	10	45	547	474	985	8.77e-40	154
Contig3g00480.t1	Clama_scaffold_28-0.22	47.5	160	54	2	41	170	3556	3715	9.33e-40	142
Contig6g00574.t1	MUStwsD_GLEAN_10001562	22.909	1279	803	44	2	1210	824	1989	1.02e-39	162
Contig9g00166.t1	C_scaffold_20000017	75	84	21	0	115	198	866	949	1.04e-39	143
Contig9g00194.t1	AFL2G_07147	32.248	307	186	7	5	296	73	372	1.17e-39	150
Contig15g00119.t1	ATEG_04721.1	26.038	530	347	10	45	547	474	985	1.32e-39	154
Contig2g00005.t1	estExt_Genewise1Plus.C_120159	31.769	277	178	6	119	388	21	293	1.53e-39	153
Contig6g00405.t1	estExt_fgenesh1_kg.C_120114	33.784	296	168	10	290	567	907	1192	1.58e-39	154
Contig6g00724.t1	EAA63242.1	30.181	497	295	21	18	485	10	483	1.92e-39	152
Contig12g00485.t1	XP_007602139.1	48.889	135	69	0	79	213	6	140	1.93e-39	145
Contig9g00571.t1	MUStwsD_GLEAN_10001533	65.487	113	34	2	1	108	880	992	2.68e-39	145
Contig4g01290.t1	gm1.6551_g	25.836	658	435	20	7	632	270	906	2.82e-39	155
Contig3g00448.t1	estExt_Genewise1Plus.C_120159	30.347	346	189	11	293	625	5	311	2.9e-39	151
Contig11g00169.t1	fgenesh1_pm.20_#_7	32.982	285	159	9	1	256	208	489	2.99e-39	144
Contig1g00919.t1	ATEG_04721.1	30.435	345	198	5	1	322	462	787	4.89e-39	146
02_Boletus_edulisrna-gnl_WGS_WHUW_L210DRAFT_mRNA3528579_R0	fgenesh3_pg.281__11	31.757	296	138	7	1011	1276	235	496	5.32e-39	158
Contig14g00271.t1	MUStwsD_GLEAN_10004418	26.656	604	364	22	9	578	1101	1659	7.11e-39	153
Contig3g00291.t1	Clama_scaffold_5-4.0	35.827	254	145	4	305	549	10193	10437	8.57e-39	159
Contig9g00089.t1	Clame_scaffold18-19.70	28.341	434	266	15	136	530	3119	3546	1.12e-38	155
Contig2g00996.t1	EfO2.075130.1	40.553	217	113	4	737	948	919	1124	1.16e-38	155
Contig3g00791.t1	Clame_scaffold8-4.115	27.968	379	254	8	51	419	2941	3310	1.2e-38	150
Contig4g00415.t1	Clame_scaffold18-19.70	28.074	488	294	9	13	476	4848	5302	1.33e-38	151
Contig10g00266.t1	Clama_scaffold_5-4.0	33.444	302	186	5	598	895	10144	10434	1.42e-38	157
Contig7g00518.t1	AB04508.1	48.571	140	72	0	5	144	391	530	1.52e-38	152
Contig6g00584.t1	NCU03415T0	29.062	437	281	16	14	434	65	488	2.04e-38	146
Contig9g00277.t1	Hanno_03304	35.65	331	168	13	378	677	751	1067	2.2e-38	153
Contig1g00281.t1	Clama_scaffold_5-4.0	28.603	458	216	13	443	810	9561	9997	2.29e-38	156
Contig2g00921.t1	Suilu1.fgenesh1_kg.121_#_28_#_Locus7137v2rpkm4.59	29.63	513	318	14	1	490	91	583	2.59e-38	147
Contig3g00476.t1	estExt_fgenesh1_kg.C_120114	33.818	275	161	8	231	489	911	1180	2.69e-38	154
Contig3g01233.t1	Clame_scaffold18-19.70	30.769	416	237	15	85	456	3684	4092	2.99e-38	157
Contig3g00587.t1	estExt_Genewise1Plus.C_220314	32.099	324	189	8	186	507	161	455	6.01e-38	149
Contig3g01143.t1	Endocarpon_02817	39.749	239	113	8	141	365	25	246	8.09e-38	150
Contig9g00651.t1	MGYG_03812	29.769	346	225	5	8	352	50	378	1.02e-37	142
Contig6g00389.t1	estExt_fgenesh1_kg.C_120114	32.432	296	172	7	514	790	907	1193	1.1e-37	152
Contig9g00529.t1	estExt_Genewise1Plus.C_120159	28.402	338	181	7	124	447	15	305	1.22e-37	144
Contig6g00729.t1	EAA63242.1	34.211	304	191	4	33	329	22	323	1.33e-37	147
Contig6g00538.t1	MUStwsD_GLEAN_10001562	27.444	532	280	16	37	487	318	824	1.47e-37	147
Contig1g00062.t1	Clama_scaffold_5-4.0	27.355	552	329	19	237	762	5930	6435	1.67e-37	153
Contig8g00354.t1	estExt_fgenesh1_pg.C_450037	32.153	367	206	11	4	349	523	867	2.19e-37	144
Contig2g00368.t1	Clama_scaffold_5-4.0	26.716	408	213	10	458	787	9561	9960	2.25e-37	153
Contig5g00850.t1	XP_007600712.1	30.919	359	229	8	20	372	13	358	2.26e-37	147
Contig5g00462.t1	ATEG_04721.1	25.084	598	374	14	5	594	434	965	2.48e-37	148
Contig1g01059.t1	estExt_fgenesh1_pg.C_30152	27.424	361	231	7	22	352	285	644	2.92e-37	142
Contig10g00133.t1	EAA63242.1	34.076	314	192	7	71	377	18	323	3.02e-37	147
Contig15g00155.t1	estExt_fgenesh3_pg.C_440008	31.922	307	188	8	10	313	11	299	3.11e-37	141
Contig6g00632.t1	estExt_fgenesh1_pm.C_170119	34.601	263	154	10	78	326	288	546	3.68e-37	150
Contig9g00192.t1	AFL2G_07147	32.268	313	190	8	53	349	67	373	4.46e-37	144
Contig12g00470.t1	XP_007602139.1	39.583	192	108	2	165	356	64	247	4.93e-37	143
Contig3g01054.t1	estExt_Genemark1.C_130001	26.588	425	267	11	67	463	217	624	5.89e-37	145
Contig7g00259.t1	fgenesh1_kg.6_#_228_#_jgi	37.054	224	133	4	1	220	1	220	5.91e-37	136
Contig15g00157.t1	estExt_fgenesh3_pg.C_440008	32.046	259	162	4	10	265	11	258	7.09e-37	140
Contig7g00499.t1	estExt_Genemark1.C_830009	26.686	341	235	7	74	407	30	362	8.31e-37	138
Contig2g00645.t1	MGYG_03812	28.571	385	253	6	21	402	30	395	8.56e-37	140
Contig4g00531.t1	fgenesh1_pg.8_#_209	31.293	294	155	6	26	318	1390	1637	9.64e-37	144
Contig4g01073.t1	EAA63242.1	33.758	314	191	8	2	305	27	333	9.84e-37	143
Contig1g00442.t1	XP_007804474.1	36.047	258	147	5	100	349	1150	1397	1.01e-36	151
Contig1g00032.t1	estExt_fgenesh1_kg.C_120114	30.341	323	181	9	691	988	879	1182	1.66e-36	149
Contig2g00305.t1	maker-scaffold4.1-snap-gene-7.120-mRNA-1	25.417	539	315	12	4	477	48	564	1.68e-36	142
Contig10g00597.t1	estExt_Genewise1.C_20782	28.222	450	303	13	10	447	53	494	1.72e-36	140
Contig4g01204.t1	estExt_Genewise1Plus.C_120159	27.749	382	199	10	566	935	13	329	2.03e-36	145
Contig15g00158.t1	e_gw1.2.989.1	29.62	368	214	9	20	342	1	368	2.37e-36	134
Contig11g00005.t1	HCB02684.1	32.095	296	167	9	145	426	266	541	2.56e-36	149
Contig11g00464.t1	gm1.11142_g	41.143	175	95	4	372	538	129	303	2.75e-36	144
Contig2g00978.t1	HCB02684.1	31.752	274	169	7	80	341	274	541	2.82e-36	139
Contig12g00574.t1	e_gw1.2.989.1	30.968	310	193	5	1	289	1	310	6.14e-36	133
Contig15g00159.t1	e_gw1.2.989.1	30.968	310	193	5	1	289	1	310	6.14e-36	133
Contig5g00182.t1	gm1.6551_g	25	588	363	20	22	577	301	842	7.3e-36	144
Contig13g00044.t1	MUStwsD_GLEAN_10004418	23.625	618	374	19	12	590	1101	1659	1.15e-35	147
Contig3g00698.t1	VDBG_05673	40.415	193	105	3	11	196	76	265	1.17e-35	137
Contig8g00077.t1	MGYG_03812	27.654	405	255	8	133	535	30	398	1.31e-35	140
Contig12g00557.t1	estExt_Genewise1Plus.C_100483	26.471	476	293	13	113	570	186	622	1.32e-35	141
Contig11g00153.t1	Clame_scaffold8-4.115	31.307	329	212	6	2	326	2911	3229	1.37e-35	142
Contig4g00258.t1	Clama_scaffold_5-4.0	35.169	236	145	6	121	350	10203	10436	1.56e-35	140
Contig10g00006.t1	EfO2.075130.1	36.364	253	143	6	258	505	860	1099	2.1e-35	145
Contig9g00170.t1	maker-scaffold4.1-snap-gene-7.120-mRNA-1	26.067	445	263	10	1	390	119	552	2.12e-35	137
Contig12g00571.t1	e_gw1.2.989.1	30.719	306	192	6	1	287	1	305	2.19e-35	132
Contig1g01091.t1	ATEG_04721.1	30.1	402	235	13	96	478	592	966	2.2e-35	140
Contig11g00097.t1	Stano_[8023]SNOT_08385.2	44.872	156	76	5	37	188	1	150	2.36e-35	129
Contig3g00101.t1	MGYG_03812	29.477	363	237	6	73	433	33	378	2.66e-35	137
02_Boletus_edulisrna-gnl_WGS_WHUW_L210DRAFT_mRNA2933083_R0	PTRG_10301	25.328	533	300	19	857	1305	261	779	2.98e-35	147
Contig7g00041.t1	PLG_02708-R0	31.661	319	147	8	276	572	564	833	3.46e-35	146
Contig3g01052.t1	maker-Caloplaca_flavorubescens_scaffold_19-augustus-gene-2.67.2-mRNA-1	25.446	617	354	23	40	624	29	571	3.53e-35	142
Contig12g00553.t1	ATEG_04721.1	27.99	418	256	5	34	407	466	882	3.71e-35	140
Contig5g00887.t1	estExt_fgenesh1_pg.C_1580014	31.677	322	187	8	42	347	577	881	4.29e-35	135
Contig9g00195.t1	AFL2G_07147	30.392	306	193	8	84	375	73	372	5.16e-35	138
Contig7g00474.t1	estExt_Genewise1Plus.C_120159	30.627	271	170	6	129	384	18	285	5.99e-35	134
Contig2g00837.t1	AFL2G_07147	27.198	364	248	7	16	366	13	372	6.33e-35	138
Contig15g00144.t1	estExt_Genewise1Plus.C_100483	26.261	476	294	13	113	570	186	622	9.37e-35	138
Contig1g00347.t1	estExt_fgenesh1_kg.C_120114	32.302	291	165	9	255	525	908	1186	9.49e-35	139
Contig1g00033.t1	augustus_masked-scaffold10-processed-gene-15.1-mRNA-1	31.136	273	180	4	9	278	555	822	1.51e-34	131
Contig12g00569.t1	gm1.7967_g	27.813	471	269	12	206	627	315	763	1.59e-34	142
Contig11g00315.t1	fgenesh1_kg.20_#_67_#_Locus6460v1rpkm23.60	33.887	301	117	10	12	278	16	268	1.68e-34	130
Contig11g00023.t1	e_gw1.81.158.1	25.532	423	272	6	79	464	609	1025	1.9e-34	141
Contig8g00159.t1	estExt_fgenesh1_kg.C_120114	33.224	304	173	11	785	1071	907	1197	2.23e-34	143
Contig4g00273.t1	estExt_Genewise1Plus.C_120159	28.184	369	213	9	130	488	20	346	2.46e-34	135
Contig3g00790.t1	Clame_scaffold8-4.115	29.759	373	228	11	52	407	2942	3297	2.76e-34	144
Contig8g00470.t1	AB00197.1	33.465	254	163	3	132	383	56	305	2.92e-34	139
Contig7g00797.t1	Clama_scaffold_5-4.0	33.913	230	142	5	79	302	10211	10436	3.47e-34	135
Contig13g00236.t1	MUStwsD_GLEAN_10004418	25.079	630	350	25	12	590	1101	1659	4.04e-34	139
Contig7g00656.t1	Clama_scaffold_5-4.0	30.422	332	185	8	54	355	6624	6939	4.21e-34	134
Contig6g00299.t1	Clame_scaffold8-4.115	28.255	361	246	6	30	385	2940	3292	4.23e-34	137
Contig9g00736.t1	XP_007594345.1	27.165	508	294	21	53	498	63	556	4.54e-34	137
Contig9g00739.t1	XP_007594345.1	27.165	508	294	21	53	498	63	556	4.54e-34	137
Contig8g00237.t1	Endpu_scaffold7-12.77	25.237	634	375	17	312	932	2880	3427	5.07e-34	143
Contig8g00262.t1	PLG_01488-R0	32.955	264	165	6	71	333	642	894	5.53e-34	132
Contig13g00274.t1	maker-scaffold4.1-snap-gene-7.120-mRNA-1	24.462	511	297	12	3	442	54	546	5.58e-34	134
Contig12g00572.t1	estExt_fgenesh3_pg.C_440008	31.325	249	157	4	3	248	11	248	5.84e-34	129
Contig7g00036.t1	estExt_Genewise1.C_090983	46.961	181	70	5	393	547	94	274	6.44e-34	132
Contig9g00641.t1	MGYG_03812	29.429	350	229	5	1371	1719	39	371	7.02e-34	138
Contig14g00101.t1	gm1.3531_g	43.299	194	27	5	2	112	371	564	8.4e-34	122
Contig11g00040.t1	Endpu_scaffold5-16.60	37.872	235	112	8	124	340	25	243	8.68e-34	136
Contig10g00129.t1	EAA63242.1	33.333	297	178	8	37	323	27	313	1.02e-33	135
Contig9g00676.t1	gm1.8135_g	34.959	246	125	8	31	266	498	718	1.07e-33	129
Contig4g01119.t1	Endpu_scaffold11-10.43	29.223	373	227	11	2	360	233	582	1.09e-33	134
Contig6g00301.t1	Clame_scaffold8-4.115	28.116	345	237	6	37	373	2942	3283	1.31e-33	137
Contig6g00298.t1	Clame_scaffold8-4.115	26.685	371	265	4	13	379	2919	3286	1.41e-33	135
Contig15g00160.t1	estExt_fgenesh3_pg.C_440008	32.83	265	159	6	7	266	8	258	1.45e-33	130
Contig7g00173.t1	estExt_fgenesh1_pg.C_20253	49.618	131	59	3	337	465	1	126	1.88e-33	132
Contig6g00379.t1	OAT00923.1	31.419	296	173	9	1	279	256	538	2.61e-33	134
Contig7g00135.t1	KKY16879.1	31.169	231	155	3	54	283	57	284	3.15e-33	136
Contig6g00550.t1	gm1.11142_g	27.824	363	212	10	308	637	80	425	3.83e-33	135
Contig10g00165.t1	XP_007594345.1	26.996	526	306	24	40	505	49	556	4.42e-33	134
Contig8g00426.t1	XP_007600712.1	26.407	462	313	11	44	487	8	460	4.67e-33	134
Contig7g00596.t1	estExt_fgenesh1_kg.C_120114	32.026	306	174	11	13	300	905	1194	5.71e-33	129
Contig3g01029.t1	Endpu_scaffold5-16.60	33.74	246	132	8	503	730	14	246	7.33e-33	138
Contig6g00619.t1	e_gw1.24.270.1	28.691	359	184	13	93	389	72	420	8.24e-33	129
Contig3g00329.t1	Hanno_03304	29.12	443	246	16	83	487	763	1175	8.52e-33	139
Contig3g01000.t1	XP_007599944.1	33.962	265	152	6	42	296	50	301	1.14e-32	127
Contig4g00359.t1	XP_007594345.1	26.233	507	308	18	118	574	63	553	1.45e-32	134
Contig12g00504.t1	e_gw1.2.989.1	31.944	288	175	5	3	272	5	289	1.47e-32	124
Contig6g00644.t1	estExt_fgenesh1_kg.C_120114	32.333	300	172	10	19	302	905	1189	1.63e-32	134
Contig13g00210.t1	Paxru1.fgenesh1_kg.360_#_3_#_Locus2593v1rpkm66.52	65.854	82	28	0	1	82	182	263	1.65e-32	120
Contig1g00607.t1	Clame_scaffold8-4.115	33.054	239	159	1	31	268	2935	3173	2.1e-32	132
Contig3g01211.t1	estExt_fgenesh3_pg.C_500027	40.892	269	130	8	94	342	69	328	2.14e-32	136
Contig6g00677.t1	estExt_fgenesh1_kg.C_120114	36.555	238	124	9	267	482	965	1197	2.25e-32	135
Contig13g00272.t1	maker-scaffold4.1-snap-gene-7.120-mRNA-1	25.813	492	271	14	27	443	74	546	2.3e-32	129
Contig3g00428.t1	EfO2.075130.1	34.921	252	133	5	450	701	936	1156	2.66e-32	134
Contig4g01285.t1	Clame_scaffold18-19.70	28.636	440	252	16	41	429	3674	4102	3.05e-32	130
Contig1g00769.t1	Clama_scaffold_5-4.0	32.627	236	150	4	694	927	10208	10436	3.68e-32	136
Contig3g00272.t1	Clame_scaffold11-8.74	28.745	494	270	16	21	452	2527	3000	3.74e-32	131
Contig15g00129.t1	Endocarpon_02817	32.766	235	131	6	310	530	25	246	4.66e-32	134
Contig1g00928.t1	XP_007599944.1	37.559	213	109	7	12	204	79	287	5.04e-32	122
Contig4g01277.t1	Clame_scaffold18-19.70	29.844	449	246	17	35	432	3680	4110	6.04e-32	129
Contig12g00588.t1	e_gw1.2.989.1	29.72	286	178	6	1	266	1	283	9.78e-32	122
Contig15g00172.t1	e_gw1.2.989.1	29.72	286	178	6	1	266	1	283	9.78e-32	122
Contig2g00270.t1	Clame_scaffold11-8.74	28.694	467	271	17	216	632	1397	1851	1.11e-31	136
Contig14g00301.t1	maker-scaffold4.1-snap-gene-7.120-mRNA-1	27.877	391	223	10	14	354	54	435	1.15e-31	126
Contig4g00867.t1	estExt_fgenesh1_pm.C_170119	29.398	415	225	20	56	461	193	548	1.15e-31	129
Contig4g00761.t1	HCDG_09086	41.892	148	73	2	21	168	160	294	1.16e-31	115
Contig11g00392.t1	Endocarpon_02817	32.95	261	122	10	141	385	20	243	1.2e-31	130
Contig5g00499.t1	Endocarpon_02817	35.745	235	124	8	479	699	25	246	1.45e-31	133
Contig9g00715.t1	fgenesh1_pm.19_#_69	52.252	111	35	1	109	219	272	364	1.54e-31	120
Contig9g00657.t1	XP_007594345.1	25.097	514	304	22	45	496	62	556	1.62e-31	129
Contig4g01261.t1	gm1.6551_g	30.216	278	186	5	64	336	187	461	1.71e-31	125
Contig6g00474.t1	XP_007804474.1	31.274	259	162	6	15	263	1143	1395	1.84e-31	122
Contig3g00136.t1	gm1.13981_g	37.129	202	98	6	8	203	152	330	2.08e-31	120
Contig15g00044.t1	gm1.13981_g	37.129	202	98	6	8	203	152	330	2.44e-31	119
Contig7g00048.t1	Endpu_scaffold5-16.60	31.164	292	131	8	93	368	13	250	2.5e-31	130
Contig4g00478.t1	fgenesh1_pg.8_#_209	30.634	284	155	8	1067	1345	1390	1636	2.65e-31	134
Contig1g00657.t1	PTRG_11747	32.773	238	149	3	777	1010	4	234	3.13e-31	127
Contig8g00228.t1	estExt_fgenesh1_kg.C_120114	32.468	308	171	13	19	305	903	1194	3.15e-31	130
Contig6g00409.t1	Clame_scaffold11-8.74	27.948	458	276	13	222	632	1401	1851	5.03e-31	133
Contig12g00544.t1	Endocarpon_02817	32.766	235	131	6	1025	1245	25	246	5.32e-31	132
02_Boletus_edulisrna-gnl_WGS_WHUW_L210DRAFT_mRNA3472862_R0	gm1.11142_g	28.182	330	211	7	99	403	87	415	5.92e-31	125
Contig11g00579.t1	MUStwsD_GLEAN_10001562	29.752	363	186	11	38	342	302	653	5.99e-31	129
Contig12g00411.t1	EAA58488.1	30.877	285	176	8	15	295	1061	1328	6.72e-31	122
Contig15g00030.t1	fgenesh1_pg.8_#_209	30.634	284	163	8	6	282	1382	1638	6.75e-31	130
Contig2g00027.t1	EEA19609.1	24.092	606	377	18	120	709	199	737	7.57e-31	132
Contig9g00267.t1	gm1.11142_g	27.964	329	186	10	36	319	72	394	7.72e-31	123
02_Boletus_edulisrna-gnl_WGS_WHUW_L210DRAFT_mRNA3646588_R0	estExt_fgenesh1_pg.C_690030	27.368	380	235	13	88	451	61	415	9.37e-31	124
Contig12g00255.t1	FGSG_08005T0	37.805	164	98	1	6	169	29	188	9.52e-31	124
Contig1g01095.t1	EfO2.075130.1	33.813	278	145	6	400	675	917	1157	9.83e-31	129
Contig5g00242.t1	Endpu_scaffold5-16.60	35.565	239	120	9	108	328	21	243	2.16e-30	126
Contig1g01096.t1	fgenesh1_pg.8_#_209	29.139	302	180	8	6	297	1382	1659	3.49e-30	130
Contig2g00568.t1	PGUG_03908.1	35.268	224	129	5	2	221	4	215	3.78e-30	111
Contig1g00157.t1	estExt_fgenesh1_kg.C_120114	29.352	293	175	12	12	289	905	1180	3.9e-30	122
Contig8g00490.t1	Endocarpon_02817	33.597	253	129	6	118	353	20	250	4.3e-30	125
Contig12g00558.t1	Suilu1.fgenesh1_kg.121_#_28_#_Locus7137v2rpkm4.59	25.911	494	348	12	36	521	112	595	4.55e-30	124
Contig3g00234.t1	EfO2.075130.1	29.248	359	200	13	321	662	836	1157	4.75e-30	126
02_Boletus_edulisrna-gnl_WGS_WHUW_L210DRAFT_mRNA3387013_R0	fgenesh1_pg.8_#_209	29.392	296	175	7	40	334	1383	1645	5.57e-30	121
Contig4g00257.t1	estExt_Genewise1Plus.C_120159	31.469	286	162	12	113	387	26	288	5.99e-30	120
Contig6g00641.t1	Clama_scaffold_5-4.0	31.597	288	158	8	1	275	6680	6941	7.08e-30	119
Contig4g01074.t1	gm1.11142_g	28.859	298	164	6	20	317	94	343	7.43e-30	122
Contig2g00960.t1	estExt_fgenesh1_kg.C_120114	35.437	206	121	5	42	245	960	1155	7.95e-30	126
Contig9g00069.t1	gm1.13981_g	35.78	218	120	6	18	233	126	325	8.86e-30	115
Contig15g00145.t1	Suilu1.fgenesh1_kg.121_#_28_#_Locus7137v2rpkm4.59	25.911	494	348	12	36	521	112	595	1.04e-29	123
Contig14g00175.t1	Endpu_scaffold5-16.60	32.7	263	123	7	219	464	25	250	1.13e-29	125
Contig2g00425.t1	MUStwsD_GLEAN_10004418	25.243	618	365	20	15	594	1101	1659	1.18e-29	125
Contig4g00310.t1	EfO2.075130.1	27.297	381	218	10	340	711	831	1161	1.28e-29	125
Contig7g00085.t1	maker-scaffold4.1-snap-gene-7.120-mRNA-1	25.05	503	290	15	21	449	29	518	1.34e-29	122
Contig3g01097.t1	Clama_scaffold_5-4.0	33.333	264	151	8	269	526	10206	10450	1.5e-29	127
Contig16g00050.t1	e_gw1.00076.42.1	29.562	274	163	7	32	302	15	261	1.81e-29	113
Contig6g00441.t1	gm1.13981_g	34.375	256	128	8	665	904	77	308	1.85e-29	123
Contig5g00322.t1	gm1.3617_g	27.778	324	199	9	16	330	44	341	2.17e-29	116
Contig2g01026.t1	HCDG_09186	38	200	110	6	603	793	302	496	2.22e-29	127
Contig9g00735.t1	XP_007594345.1	27.072	543	310	23	49	525	46	568	2.59e-29	124
Contig6g00495.t1	estExt_fgenesh1_pg.C_30152	25.602	457	275	14	39	460	231	657	2.8e-29	124
Contig5g00795.t1	HCBG_09081	32.917	240	119	5	32	265	273	476	3.14e-29	125
Contig15g00180.t1	Clame_scaffold11-8.74	27.47	506	276	20	282	718	1365	1848	4.57e-29	125
Contig6g00625.t1	estExt_fgenesh1_kg.C_120114	29.63	297	187	8	24	307	907	1194	4.9e-29	123
Contig2g00378.t1	fgenesh1_pg.8_#_209	27.857	280	186	6	167	440	1386	1655	5.68e-29	121
Contig15g00011.t1	e_gw1.00076.42.1	29.496	278	166	7	107	381	11	261	6.05e-29	113
Contig5g00158.t1	Clama_scaffold_5-4.0	29.348	276	161	7	5	275	6688	6934	1.19e-28	116
Contig1g00252.t1	maker-scaffold2.1-augustus-gene-26.101-mRNA-1	30.973	339	192	12	6	314	355	681	1.2e-28	118
02_Boletus_edulisrna-gnl_WGS_WHUW_L210DRAFT_mRNA851013_R0	Clame_scaffold8-4.115	31.418	261	162	4	229	481	2405	2656	1.23e-28	124
Contig10g00123.t1	g15534.t1	40.157	127	76	0	238	364	706	832	1.39e-28	117
Contig1g00738.t1	4127_t	27.16	486	266	18	417	824	1027	1502	1.51e-28	124
Contig8g00066.t1	gm1.11586_g	47.015	134	68	2	15	147	242	373	1.71e-28	109
Contig13g00145.t1	XP_007594345.1	25.093	538	329	20	2	477	42	567	1.9e-28	119
Contig13g00271.t1	maker-scaffold4.1-snap-gene-7.120-mRNA-1	24.409	508	299	15	8	444	53	546	1.98e-28	118
Contig14g00143.t1	Clama_scaffold_28-0.22	26.667	435	269	15	165	579	2163	2567	2.02e-28	125
Contig8g00070.t1	gm1.11586_g	47.015	134	68	2	15	147	242	373	2.5e-28	108
Contig8g00223.t1	XP_007804354.1	32.917	240	134	10	51	286	45	261	2.51e-28	114
Contig15g00035.t1	EfO2.075130.1	33.962	265	136	6	400	662	917	1144	2.85e-28	124
Contig6g00486.t1	Clame_scaffold8-4.115	39.041	146	86	2	4	146	2701	2846	2.85e-28	108
Contig1g00701.t1	fgenesh1_kg.20_#_67_#_Locus6460v1rpkm23.60	35.204	196	75	4	54	247	23	168	3.04e-28	115
Contig3g00668.t1	ATEG_01078.1	29.6	250	160	6	87	331	33	271	3.26e-28	115
Contig5g00529.t1	Clame_scaffold11-8.74	25.688	436	251	12	168	544	1400	1821	3.28e-28	123
Contig9g00656.t1	XP_007594345.1	26.641	518	292	25	105	558	65	558	4.18e-28	119
Contig2g00107.t1	gm1.13981_g	31.618	272	154	7	97	366	92	333	4.23e-28	115
Contig2g00121.t1	gm1.13981_g	31.618	272	154	7	97	366	92	333	4.23e-28	115
Contig10g00200.t1	Clame_scaffold8-4.115	29.286	280	183	3	17	285	2945	3220	4.82e-28	118
Contig12g00510.t1	genemark.10925_g	29.151	271	184	6	9	277	8	272	5.88e-28	112
Contig3g01246.t1	GSTUMT00010494001	28.616	318	204	9	7	319	86	385	6.53e-28	111
Contig9g00132.t1	RO3G_11784	33.69	187	120	4	7	191	286	470	8.04e-28	114
Contig1g00054.t1	Endocarpon_02817	33.617	235	129	7	661	881	25	246	8.88e-28	121
Contig7g00071.t1	Endocarpon_02817	32.34	235	129	7	588	805	25	246	1.02e-27	121
Contig4g01082.t1	genemark.10925_g	26.838	272	189	3	45	315	11	273	1.34e-27	112
Contig6g00674.t1	estExt_fgenesh1_kg.C_120114	34.34	265	135	12	234	464	923	1182	1.78e-27	119
Contig2g00809.t1	estExt_fgenesh1_kg.C_120114	30.451	266	167	7	327	581	923	1181	2.13e-27	118
Contig2g00541.t1	AFR95355.1	26.75	400	212	15	29	366	12	392	2.34e-27	116
Contig4g00988.t1	Clama_scaffold_5-4.0	28.873	284	159	8	20	299	6698	6942	2.71e-27	112
Contig10g00534.t1	estExt_fgenesh3_pg.C_150043	29.605	304	191	6	55	354	8	292	3.12e-27	115
Contig3g00209.t1	gm1.7967_g	26.86	551	282	21	189	655	315	828	3.41e-27	118
Contig5g00742.t1	estExt_fgenesh1_pg.C_2690006	27.901	405	243	18	3	386	311	687	4.59e-27	113
Contig2g00445.t1	ATEG_07313.1	28.53	347	228	6	120	450	7	349	4.61e-27	115
Contig1g00603.t1	estExt_fgenesh3_pg.C_2820008	37.374	198	106	5	1	188	232	421	5.39e-27	105
Contig9g00377.t1	fgenesh1_kg.19_#_196_#_Locus4991v2rpkm13.98	28.337	427	251	16	9	422	48	432	5.99e-27	117
Contig5g00016.t1	XP_007594345.1	25.247	507	306	18	49	495	63	556	7.63e-27	115
Contig6g00266.t1	Clame_scaffold18-19.70	27.982	436	237	17	161	543	3117	3528	7.78e-27	117
Contig9g00646.t1	Paxru1.fgenesh1_kg.329_#_2_#_Locus2294v1rpkm75.37	56.627	83	36	0	1	83	180	262	8.29e-27	101
Contig5g00382.t1	Clame_scaffold8-4.115	25.29	518	315	24	23	495	14425	14915	8.34e-27	116
Contig7g00716.t1	Hanno_04867	33.533	167	110	1	11	177	725	890	9.02e-27	105
Contig1g00277.t1	gm1.11396_g	65.217	92	31	1	488	579	555	645	1.16e-26	117
Contig7g00283.t1	fgenesh1_pg.8_#_209	32.512	203	131	4	121	320	1385	1584	1.2e-26	113
Contig15g00126.t1	XP_007602139.1	45.902	122	58	2	1	122	72	185	1.44e-26	116
Contig5g00521.t1	g11450.t1	27.679	336	178	11	25	351	291	570	1.59e-26	110
Contig4g01307.t1	e_gw1.81.158.1	28.922	204	140	3	1	200	877	1079	1.64e-26	105
Contig6g00679.t1	Endocarpon_02817	31.179	263	141	10	711	950	1	246	1.76e-26	117
Contig4g01323.t1	Clame_scaffold11-8.74	25.05	499	309	14	184	623	1325	1817	1.83e-26	119
Contig1g00809.t1	Hanno_04867	36.416	173	97	2	19	189	732	893	1.84e-26	105
Contig5g00017.t1	XP_007594345.1	24.314	547	334	19	22	502	28	560	2.38e-26	113
Contig8g00360.t1	e_gw1.74.52.1	66.667	63	21	0	9	71	445	507	2.53e-26	99.8
Contig7g00179.t1	estExt_fgenesh1_pg.C_30152	26.494	385	245	11	248	599	274	653	2.88e-26	114
Contig1g01080.t1	CE292339_1662	37.297	185	98	8	14	183	3	184	3.05e-26	103
Contig12g00221.t1	Clame_scaffold8-4.115	40.411	146	84	2	5	147	2701	2846	3.61e-26	102
Contig5g00359.t1	HCBG_09081	31.29	310	161	12	267	566	272	539	4.57e-26	114
Contig4g01144.t1	fgenesh1_pg.8_#_209	29.568	301	169	10	5	297	1370	1635	5.58e-26	110
Contig10g00056.t1	PLG_11056-R0	29.581	382	219	16	223	579	755	1111	5.98e-26	114
Contig6g00351.t1	Suilu1.fgenesh1_kg.121_#_28_#_Locus7137v2rpkm4.59	25.703	498	321	13	53	528	113	583	6.04e-26	111
Contig10g00466.t1	Clame_scaffold11-8.74	25.176	568	345	20	59	586	1973	2500	6.85e-26	114
Contig8g00243.t1	Clame_scaffold8-4.115	25.737	373	233	10	261	612	10639	10988	7.18e-26	114
Contig6g00698.t1	g14233.t1	28.529	340	217	9	200	528	850	1174	7.95e-26	112
Contig5g00263.t1	PTRG_10301	37.363	182	104	4	1254	1432	618	792	8.32e-26	115
Contig7g00836.t1	maker-scaffold21-snap-gene-16.251-mRNA-1	26.923	260	170	6	9	256	3942	4193	8.32e-26	114
Contig6g00237.t1	estExt_fgenesh3_pg.C_150043	38.017	121	74	1	3	123	160	279	8.63e-26	102
Contig5g00834.t1	XP_007600712.1	29.05	358	223	11	63	398	4	352	8.77e-26	112
Contig6g00487.t1	gm1.17374_g	37.908	153	91	2	80	228	51	203	9.02e-26	99.4
Contig9g00333.t1	AFL2G_01904	28.819	288	176	6	2091	2372	4488	4752	9.45e-26	117
Contig3g00877.t1	HCB02684.1	28.136	295	176	11	3	288	275	542	9.61e-26	109
Contig4g00767.t1	gm1.11142_g	31.12	241	136	5	507	723	157	391	1.01e-25	113
Contig6g00697.t1	g14233.t1	28.161	348	212	11	683	1015	850	1174	1.01e-25	114
Contig2g00569.t1	Clama_scaffold_28-0.22	32.159	227	147	5	138	358	3530	3755	1.07e-25	110
Contig6g00696.t1	g14233.t1	28.045	353	217	8	12	355	850	1174	1.14e-25	110
Contig4g00846.t1	fgenesh1_kg.214_#_9_#_Locus8501v1rpkm7.50	41.892	148	80	3	690	832	610	756	1.2e-25	114
Contig3g00296.t1	CE36756_6496	50	114	44	4	2	102	311	424	1.32e-25	101
Contig2g00451.t1	estExt_fgenesh1_kg.C_120114	32.5	280	153	14	182	440	919	1183	1.36e-25	110
Contig2g00221.t1	Suilu1.fgenesh1_kg.121_#_28_#_Locus7137v2rpkm4.59	27.964	447	263	16	1	417	91	508	1.7e-25	109
Contig5g00690.t1	fgenesh3_pg.C_scaffold_98000002	24.946	461	276	16	83	513	13	433	1.71e-25	110
Contig8g00593.t1	Endocarpon_02817	34.348	230	124	9	10	225	15	231	1.73e-25	108
Contig12g00291.t1	Clame_scaffold8-4.115	37.427	171	100	3	12	179	2701	2867	1.84e-25	105
Contig5g00777.t1	estExt_fgenesh1_pg.C_1580014	30.696	316	187	12	15	314	579	878	2.02e-25	106
Contig5g00128.t1	Clama_scaffold_28-0.22	25.721	451	280	15	162	600	2163	2570	2.04e-25	112
Contig8g00346.t1	GSTUMT00003906001	27.148	291	148	7	25	284	30	287	2.37e-25	101
Contig6g00210.t1	Suilu1.fgenesh1_kg.121_#_28_#_Locus7137v2rpkm4.59	26.027	511	308	16	34	508	111	587	2.47e-25	109
Contig3g00746.t1	ATEG_01078.1	30.526	285	153	7	42	319	1	247	2.55e-25	107
Contig2g00137.t1	gm1.13981_g	28.053	303	198	7	38	338	49	333	2.61e-25	106
Contig5g00348.t1	estExt_fgenesh1_kg.C_120114	33.48	227	134	8	312	530	905	1122	2.62e-25	111
Contig6g00294.t1	Clame_scaffold8-4.115	26.936	297	177	6	37	302	2942	3229	2.64e-25	110
Contig6g00235.t1	OAT00923.1	28.617	311	165	12	100	396	270	537	2.65e-25	109
Contig10g00114.t1	Endpu_scaffold5-16.60	35.874	223	114	10	510	717	25	233	3.13e-25	113
Contig1g00834.t1	Clama_scaffold_5-4.0	28.839	267	171	9	9	271	6688	6939	3.76e-25	105
Contig13g00171.t1	estExt_fgenesh1_kg.C_120114	28.223	287	175	11	21	292	904	1174	3.77e-25	112
Contig7g00220.t1	g15681.t1	31.295	278	128	4	15	292	7	221	3.97e-25	103
Contig5g00328.t1	Clame_scaffold8-4.115	25.37	540	323	27	21	511	14422	14930	4.82e-25	110
Contig6g00700.t1	g14233.t1	28.324	346	216	7	7	338	847	1174	5.23e-25	107
Contig3g00531.t1	estExt_fgenesh1_pg.C_10483	41.667	156	82	3	43	196	303	451	5.92e-25	114
Contig3g01210.t1	ATEG_07313.1	27.441	379	251	7	164	527	5	374	6.04e-25	109
Contig10g00217.t1	estExt_Genewise1.C_6_t10204	57.143	70	28	1	70	139	288	355	8.15e-25	97.8
Contig6g00551.t1	gm1.11142_g	29.213	356	185	15	88	404	95	422	1.01e-24	106
Contig8g00284.t1	XP_007594345.1	25.146	513	307	22	42	504	68	553	1.06e-24	109
Contig7g00313.t1	AO090102000466	26.44	382	202	11	31	409	68	373	1.37e-24	107
Contig1g00602.t1	PLG_03005-R0	28.205	273	175	7	52	320	376	631	1.38e-24	105
Contig1g00870.t1	fgenesh1_pg.12_#_108	27.356	435	280	14	90	503	671	1090	1.38e-24	108
Contig11g00357.t1	gm1.7967_g	29.67	273	169	4	340	605	507	763	1.5e-24	110
Contig4g00162.t1	gm1.10090_g	34.138	290	154	13	10	291	6	266	1.6e-24	104
Contig5g00775.t1	estExt_fgenesh1_pg.C_1580014	26.984	315	188	10	14	307	583	876	1.71e-24	103
Contig1g00645.t1	estExt_Genewise1Plus.C_120159	27.687	307	190	11	65	356	16	305	1.79e-24	104
Contig4g01312.t1	Endpu_scaffold5-16.60	39.103	156	79	4	66	205	1	156	1.81e-24	108
Contig4g01301.t1	genemark.10925_g	26.766	269	173	5	43	306	17	266	1.95e-24	103
Contig9g00450.t1	HCBG_09081	26.384	307	179	9	65	360	271	541	2.06e-24	105
Contig4g00176.t1	gm1.11586_g	43.066	137	70	2	20	154	241	371	2.15e-24	97.8
Contig2g00659.t1	gm1.11142_g	30.469	256	147	7	13	244	157	405	2.23e-24	103
Contig2g00795.t1	estExt_fgenesh1_kg.C_120114	29.893	281	168	9	370	630	922	1193	2.28e-24	108
Contig10g00148.t1	g15534.t1	41.905	105	61	0	238	342	706	810	2.55e-24	108
Contig15g00074.t1	estExt_fgenesh1_pg.C_30152	25.641	273	180	5	9	259	373	644	2.7e-24	101
Contig3g00326.t1	AB02265.1	30.182	275	137	8	607	881	976	1195	2.7e-24	110
Contig2g00090.t1	gm1.13981_g	28.525	305	195	8	38	339	49	333	3.74e-24	102
Contig12g00460.t1	estExt_fgenesh1_kg.C_120114	30.992	242	143	7	549	777	944	1174	3.91e-24	109
Contig13g00314.t1	Clama_scaffold_5-4.0	29.151	271	166	9	793	1055	6688	6940	4.06e-24	110
Contig9g00494.t1	estExt_Genewise1Plus.C_chr_22090	24.268	478	290	19	6	445	8	451	4.39e-24	106
Contig4g00602.t1	PTRG_10301	53.191	94	44	0	1831	1924	686	779	4.45e-24	110
Contig5g00351.t1	estExt_fgenesh1_kg.C_120114	29.603	277	166	12	13	269	907	1174	6.08e-24	107
Contig1g00064.t1	estExt_fgenesh3_pg.C_440008	31.14	228	135	7	6	228	49	259	6.13e-24	100
Contig10g00208.t1	estExt_fgenesh3_pg.C_900031	38.971	136	67	3	9	128	17	152	6.36e-24	97.1
Contig4g01156.t1	XP_007600712.1	27.628	333	216	8	191	504	14	340	6.66e-24	107
Contig7g00798.t1	Endocarpon_02817	30.603	232	134	6	746	963	25	243	6.97e-24	109
Contig7g00200.t1	fgenesh1_pg.319_#_7	42.759	145	68	6	541	678	174	310	7.06e-24	105
Contig8g00307.t1	fgenesh1_pg.8_#_209	26.121	379	203	16	401	771	1348	1657	8.02e-24	108
Contig11g00047.t1	Endpu_scaffold5-16.60	32.549	255	138	8	473	707	9	249	8.57e-24	108
Contig1g00835.t1	Clama_scaffold_5-4.0	32.642	193	120	6	9	197	6688	6874	8.61e-24	101
Contig4g01024.t1	Pa_7_5740	23.077	494	320	13	53	527	77	529	1.02e-23	104
Contig2g00153.t1	gm1.13981_g	28.525	305	195	8	38	339	49	333	1.05e-23	101
Contig1g00646.t1	fgenesh3_pg.281__11	38.608	158	87	4	244	393	1075	1230	1.07e-23	103
Contig3g00229.t1	estExt_fgenesh1_pm.C_170119	33.028	218	132	8	16	226	282	492	1.08e-23	102
Contig8g00402.t1	gm1.13981_g	42.478	113	61	1	31	143	121	229	1.18e-23	95.5
Contig15g00051.t1	CE292339_1662	36.413	184	102	7	7	177	3	184	1.19e-23	97.1
Contig6g00701.t1	Endpu_scaffold5-16.60	29.699	266	153	8	1124	1372	15	263	1.26e-23	109
Contig4g00589.t1	Clama_scaffold_5-4.0	33.333	183	85	2	87	232	10672	10854	1.39e-23	102
Contig8g00057.t1	fgenesh1_pg.12_#_108	28.276	290	163	8	49	328	1185	1439	1.79e-23	101
Contig6g00304.t1	fgenesh1_pg.8_#_209	28.431	306	166	9	16	320	1384	1637	2.08e-23	102
Contig2g00926.t1	Endpu_scaffold5-16.60	28.448	232	139	5	417	634	25	243	2.89e-23	106
Contig2g00925.t1	Endpu_scaffold5-16.60	28.448	232	139	5	735	952	25	243	3.15e-23	107
Contig12g00456.t1	estExt_Genewise1Plus.C_100483	24.453	548	311	21	86	595	140	622	3.18e-23	103
02_Boletus_edulisrna-gnl_WGS_WHUW_L210DRAFT_mRNA3527605_R0	Hanno_06850	29.885	261	166	6	11	256	5	263	3.21e-23	98.6
Contig10g00073.t1	Endocarpon_02817	31.034	232	134	6	807	1024	24	243	3.43e-23	107
Contig5g00848.t1	XP_007600712.1	26.566	399	230	8	23	403	13	366	3.62e-23	103
Contig10g00288.t1	Clame_scaffold8-4.115	27.446	368	202	13	1064	1403	2034	2364	3.93e-23	107
Contig1g00610.t1	estExt_fgenesh1_kg.C_120114	30.584	291	156	10	301	559	918	1194	4.57e-23	103
Contig5g00564.t1	Clame_scaffold11-8.74	25.659	417	252	13	67	438	1383	1786	4.96e-23	103
Contig1g01082.t1	CE292339_1662	35.87	184	103	6	7	177	3	184	5.23e-23	95.5
Contig5g00695.t1	fgenesh1_pg.89_#_4	28.571	231	150	6	10	239	1	217	5.24e-23	97.8
Contig10g00196.t1	Endocarpon_02817	35.217	230	117	11	386	598	25	239	5.73e-23	105
Contig5g00776.t1	estExt_fgenesh1_pg.C_1580014	25.852	352	204	11	6	323	553	881	5.81e-23	99.4
Contig9g00174.t1	Clama_scaffold_28-0.22	28.571	294	186	11	84	372	3532	3806	6.14e-23	102
Contig5g00129.t1	Clama_scaffold_28-0.22	24.2	500	332	18	89	568	2088	2560	6.69e-23	103
Contig7g00544.t1	e_gw1.20.387.1	45.161	93	50	1	3	94	60	152	6.92e-23	86.3
Contig9g00125.t1	Clama_scaffold_28-0.22	31.164	292	178	9	86	371	3532	3806	7.3e-23	103
Contig2g00729.t1	estExt_Genemark1.C_150090	26.923	312	142	8	8	241	17	320	9.42e-23	96.3
Contig4g01286.t1	Endpu_scaffold5-16.60	35.625	160	74	6	123	259	25	178	9.47e-23	102
Contig11g00543.t1	Endocarpon_02817	30.802	237	134	6	782	1003	25	246	1.06e-22	105
Contig2g00246.t1	estExt_fgenesh1_pm.C_170119	29.758	289	164	12	862	1133	278	544	1.14e-22	105
Contig12g00573.t1	e_gw1.2.989.1	31.489	235	127	6	1	220	1	216	1.27e-22	97.4
Contig1g00378.t1	gm1.11142_g	25.743	303	184	9	32	296	94	393	1.36e-22	97.8
Contig2g00399.t1	estExt_fgenesh3_pg.C_500027	36.527	167	105	1	40	205	70	236	1.48e-22	100
Contig14g00164.t1	2325_t	27.893	337	211	10	5	316	4	333	1.51e-22	99.8
Contig9g00650.t1	Endocarpon_02817	30.864	243	138	8	8	234	15	243	1.83e-22	100
Contig5g00700.t1	HCEG_04336	34.091	220	102	6	51	244	164	366	1.88e-22	98.6
Contig15g00031.t1	Endocarpon_02817	32.34	235	123	8	770	983	25	244	2.02e-22	104
Contig5g00048.t1	gm1.11142_g	33.508	191	99	4	187	349	98	288	2.08e-22	102
Contig11g00523.t1	EAA63242.1	25.882	340	206	9	9	320	8	329	2.16e-22	100
Contig5g00273.t1	fgenesh1_pg.31_#_85	31.381	239	144	7	15	240	380	611	2.22e-22	95.5
Contig5g00813.t1	gm1.5605_g	40.441	136	75	5	34	165	3	136	2.24e-22	93.2
Contig11g00505.t1	g15296.t1	28.455	246	166	4	1	237	1	245	2.6e-22	95.5
Contig2g00370.t1	estExt_Genewise1Plus.C_120159	25.936	374	171	14	367	733	25	299	2.67e-22	101
Contig12g00595.t1	Clame_scaffold11-8.74	28.141	398	206	16	348	688	1474	1848	2.74e-22	103
Contig13g00303.t1	Clama_scaffold_28-0.22	27.016	248	167	8	189	432	3532	3769	3.04e-22	101
Contig6g00189.t1	Endpu_scaffold5-16.60	34.649	228	116	8	337	544	25	239	3.05e-22	103
Contig9g00693.t1	XP_007594345.1	24.67	531	320	22	30	492	49	567	3.08e-22	100
Contig8g00534.t1	gm1.11142_g	30.645	248	143	7	62	304	162	385	3.2e-22	103
Contig6g00188.t1	Endocarpon_02817	34.632	231	120	8	563	774	25	243	3.37e-22	104
Contig7g00733.t1	Hanno_04867	35.664	143	81	2	4	146	724	855	3.7e-22	94
Contig1g00692.t1	XP_007804354.1	30.833	240	133	10	627	856	73	289	3.78e-22	101
Contig2g00021.t1	EAA58861.1	26.54	422	216	14	8	364	9	401	4.88e-22	98.2
Contig1g01146.t1	e_gw1.1134.1.1	27.6	250	134	8	109	316	2	246	5.1e-22	93.2
Contig3g00132.t1	Endpu_scaffold5-16.60	32.189	233	128	9	892	1108	25	243	5.27e-22	103
Contig2g00313.t1	Clame_scaffold11-8.74	45	120	60	2	155	271	4499	4615	5.5e-22	99
Contig9g00398.t1	fgenesh1_pg.8_#_209	27.731	238	142	7	4	239	1427	1636	5.83e-22	96.3
Contig2g00192.t1	Suilu1.fgenesh1_kg.121_#_28_#_Locus7137v2rpkm4.59	27.82	399	257	12	41	419	113	500	5.99e-22	99.4
Contig2g00976.t1	fgeneshMC_pg.6_#_470	47.727	88	46	0	7	94	410	497	6.32e-22	89.7
Contig1g00367.t1	Suibr1.estExt_Genewise1Plus.C_1780040	25.926	432	262	17	10	413	52	453	7.57e-22	99.4
Contig2g00056.t1	Suilu1.fgenesh1_kg.121_#_28_#_Locus7137v2rpkm4.59	27.725	422	274	11	1	404	91	499	7.85e-22	98.6
Contig11g00400.t1	genemark.10925_g	25.168	298	184	6	8	292	11	282	7.89e-22	95.5
Contig6g00170.t1	Endocarpon_02817	33.921	227	119	8	817	1024	25	239	8.64e-22	102
Contig13g00240.t1	fgenesh1_pg.C_scaffold_18000089	30.717	293	160	15	48	307	149	431	8.72e-22	100
Contig5g00502.t1	Clama_scaffold_28-0.22	26.104	521	318	22	7	503	2093	2570	8.92e-22	100
Contig16g00064.t1	Suilu1.fgenesh1_kg.121_#_28_#_Locus7137v2rpkm4.59	24.948	481	289	15	9	460	158	595	1.05e-21	97.8
Contig7g00541.t1	g14592.t1	24.022	358	221	8	135	486	2182	2494	1.2e-21	101
Contig11g00509.t1	g15296.t1	27.948	229	160	3	25	248	24	252	1.22e-21	94.7
Contig9g00528.t1	gm1.11142_g	27.632	228	133	5	175	378	205	424	1.31e-21	98.2
Contig1g00066.t1	Clama_scaffold_28-0.22	26.718	262	180	7	145	397	3533	3791	1.33e-21	98.2
Contig7g00500.t1	HCB02684.1	31	300	169	13	624	915	275	544	1.38e-21	101
Contig9g00065.t1	Endocarpon_02817	31.452	248	143	8	769	1002	25	259	1.55e-21	101
Contig7g00813.t1	e_gw1.8.257.1	25.806	496	255	21	14	450	48	489	1.61e-21	98.2
Contig5g00148.t1	Clame_scaffold18-19.70	27.296	392	226	14	238	586	3128	3503	1.66e-21	100
Contig5g00392.t1	estExt_fgenesh1_pg.C_1580014	26.415	318	210	8	19	325	579	883	1.71e-21	95.1
Contig2g00848.t1	Clama_scaffold_28-0.22	27.723	303	184	10	102	398	3531	3804	1.73e-21	98.6
Contig13g00120.t1	XP_007600712.1	24.834	451	316	10	43	488	15	447	1.99e-21	98.6
Contig2g00469.t1	estExt_fgenesh1_pm.C_170119	28.025	314	172	14	27	334	281	546	2.2e-21	97.1
Contig8g00334.t1	XP_007600712.1	27.907	344	226	9	19	347	20	356	2.27e-21	97.8
Contig10g00405.t1	fgenesh1_pg.8_#_209	29.119	261	156	11	19	267	1389	1632	2.3e-21	99.8
Contig3g00550.t1	Clame_scaffold8-4.115	36.937	111	69	1	10	120	2726	2835	2.32e-21	88.6
Contig14g00042.t1	XP_007600712.1	26.034	411	271	11	7	399	14	409	2.38e-21	97.4
Contig10g00045.t1	Suilu1.fgenesh1_kg.121_#_28_#_Locus7137v2rpkm4.59	25.571	438	286	11	1	414	91	512	2.59e-21	97.1
Contig3g00295.t1	fgenesh1_kg.8_#_518_#_Locus1007v1rpkm236.90	52.577	97	33	3	61	144	231	327	2.59e-21	88.6
Contig3g00874.t1	Clame_scaffold8-4.115	25.745	369	257	7	6	365	2942	3302	3.02e-21	97.1
Contig15g00054.t1	Suilu1.fgenesh1_kg.121_#_28_#_Locus7137v2rpkm4.59	24.625	467	277	15	33	464	105	531	3.3e-21	97.1
Contig5g00127.t1	Clama_scaffold_28-0.22	25.393	445	278	15	162	592	2163	2567	3.38e-21	98.6
Contig14g00167.t1	HCB02684.1	22.977	383	189	10	528	905	260	541	3.64e-21	100
Contig4g00244.t1	AFR96691.2	27.743	483	290	22	89	544	438	888	3.74e-21	100
Contig5g00508.t1	fgenesh1_kg.40_#_48_#_isotig03485	51.685	89	34	1	2	81	217	305	3.75e-21	85.9
Contig4g00237.t1	estExt_fgenesh2_pg.C_10473	40.594	101	59	1	16	116	530	629	3.79e-21	87
Contig9g00473.t1	g14592.t1	24.662	296	208	5	562	855	2182	2464	3.89e-21	100
Contig4g00577.t1	fgenesh1_pg.8_#_209	25.784	287	179	9	82	368	1384	1636	3.93e-21	96.3
Contig11g00039.t1	Endocarpon_02817	27.372	274	163	8	467	725	20	272	4.25e-21	99.4
Contig3g00910.t1	XP_007804474.1	27.953	254	158	6	12	255	1150	1388	4.66e-21	93.2
Contig5g00390.t1	fgenesh1_pg.12_#_108	41.509	106	51	2	8	102	1326	1431	4.79e-21	85.9
Contig12g00102.t1	Clame_scaffold8-4.115	36	150	93	2	2	148	2697	2846	4.9e-21	88.2
Contig6g00070.t1	Hetan1.estExt_Genewise1.C_50829	57.971	69	29	0	40	108	37	105	4.96e-21	85.9
Contig6g00190.t1	Endpu_scaffold5-16.60	33.48	227	120	8	533	740	25	239	5.02e-21	99.8
Contig2g00201.t1	Suilu1.fgenesh1_kg.121_#_28_#_Locus7137v2rpkm4.59	27.46	437	265	14	1	413	91	499	5.05e-21	96.3
Contig8g00233.t1	ATEG_07093.1	30.833	240	140	10	36	270	547	765	5.47e-21	92.8
Contig6g00523.t1	gm1.11142_g	24.667	300	183	6	8	284	155	434	5.69e-21	99
Contig5g00559.t1	Clame_scaffold11-8.74	26.882	279	176	5	199	449	1403	1681	5.73e-21	96.7
Contig3g00217.t1	HCB02684.1	30.806	211	134	6	13	217	274	478	6.24e-21	93.6
Contig3g00554.t1	XP_007600712.1	24.19	463	314	11	92	535	5	449	6.39e-21	97.1
Contig7g00644.t1	Pa_7_5740	24.618	524	332	17	62	574	83	554	6.51e-21	96.7
Contig11g00271.t1	estExt_Genewise1.C_6_t10204	53.125	64	30	0	1	64	1	64	6.77e-21	83.6
Contig3g00124.t1	Endocarpon_02817	29.276	304	166	14	720	993	15	299	6.81e-21	99.4
Contig3g00293.t1	g11450.t1	27.01	311	164	13	36	335	309	567	6.93e-21	93.6
Contig3g00062.t1	fgenesh1_pg.C_scaffold_63000067	30.638	235	126	8	25	237	565	784	8.42e-21	91.3
Contig3g00356.t1	gm1.13981_g	37.58	157	61	5	20	171	201	325	8.42e-21	87.8
Contig8g00570.t1	gm1.11142_g	29.258	229	133	7	65	289	165	368	8.85e-21	97.1
Contig6g00162.t1	Endocarpon_02817	32.759	232	123	8	334	545	25	243	8.94e-21	97.1
Contig1g00325.t1	Clama_scaffold_5-4.0	28.173	394	198	20	175	545	19819	20150	9.53e-21	97.8
Contig4g00161.t1	gm1.10090_g	32.056	287	161	14	10	288	6	266	9.86e-21	93.6
Contig9g00255.t1	gm1.11142_g	25.806	372	208	12	142	484	92	424	1.01e-20	95.5
Contig10g00317.t1	gm1.898_g	30.806	211	123	8	10	201	662	868	1.06e-20	93.2
Contig5g00478.t1	Clama_scaffold_28-0.22	28.467	411	248	22	69	462	2093	2474	1.07e-20	97.1
Contig14g00252.t1	Clame_scaffold11-8.74	26.14	329	206	9	285	580	1403	1727	1.15e-20	97.1
Contig9g00754.t1	Endpu_scaffold5-16.60	32.51	243	128	11	751	973	17	243	1.21e-20	99
Contig1g00853.t1	Clame_scaffold8-4.115	31.544	149	99	2	2	147	2698	2846	1.25e-20	87
Contig12g00151.t1	Endocarpon_02817	33.054	239	130	10	197	419	15	239	1.28e-20	97.1
Contig10g00506.t1	Suilu1.gm1.9110_g	80.435	46	9	0	1	46	105	150	1.38e-20	89.4
Contig3g00732.t1	estExt_Genewise1Plus.C_120159	34.694	147	95	1	1008	1154	21	166	1.54e-20	97.4
Contig5g00556.t1	Clame_scaffold11-8.74	26.124	356	202	11	112	410	1401	1752	1.76e-20	94.4
Contig12g00227.t1	Endocarpon_02817	30.579	242	143	7	835	1062	9	239	1.94e-20	98.2
Contig5g00397.t1	Endpu_scaffold5-16.60	32.9	231	126	7	339	551	20	239	1.94e-20	97.4
Contig1g00049.t1	estExt_fgenesh3_pg.C_500027	35.798	257	122	8	63	314	86	304	2e-20	97.4
02_Boletus_edulisrna-gnl_WGS_WHUW_L210DRAFT_mRNA2026578_R0	HCDG_09186	29.965	287	165	13	8	287	238	495	2.01e-20	91.3
Contig5g00495.t1	Endocarpon_02817	31.641	256	134	12	840	1074	11	246	2.04e-20	98.2
Contig1g00417.t1	fgenesh1_pg.8_#_209	29.097	299	156	13	39	327	1384	1636	2.27e-20	93.6
Contig2g00961.t1	Endpu_scaffold5-16.60	32.927	246	129	12	773	999	15	243	2.36e-20	97.8
Contig8g00056.t1	fgenesh1_pg.12_#_108	27.333	300	177	8	368	662	1176	1439	2.38e-20	96.3
Contig4g01247.t1	XP_007600712.1	25.575	348	235	9	58	388	10	350	2.59e-20	94.7
Contig2g00427.t1	estExt_GeneWisePlus.C_110630	53.261	92	40	2	4	92	998	1089	2.63e-20	83.6
Contig5g00811.t1	Clame_scaffold8-4.115	25.606	371	237	16	270	626	10644	10989	2.74e-20	96.3
Contig9g00811.t1	e_gw1.1134.1.1	26.4	250	137	7	109	316	2	246	3.91e-20	87.8
Contig5g00697.t1	Clama_scaffold_5-4.0	28.053	303	174	12	220	501	15453	15732	4.01e-20	97.1
Contig12g00237.t1	Endocarpon_02817	30.705	241	138	10	772	997	25	251	4.05e-20	97.1
Contig5g00768.t1	PLG_11056-R0	27.083	288	150	11	1	240	806	1081	4.1e-20	89
Contig5g00873.t1	Suilu1.fgenesh1_kg.121_#_28_#_Locus7137v2rpkm4.59	24.771	436	296	10	1	418	91	512	4.79e-20	93.2
Contig14g00163.t1	2325_t	26.752	314	199	9	28	316	26	333	4.86e-20	91.3
Contig8g00117.t1	estExt_fgenesh1_pg.C_310021	32	175	93	3	92	240	53	227	5.43e-20	90.1
Contig6g00153.t1	Clame_scaffold8-4.115	40.411	146	84	2	1	146	3025	3167	5.78e-20	86.7
Contig13g00083.t1	fgenesh1_kg.6_#_228_#_jgi	35.057	174	85	6	1	149	51	221	5.92e-20	85.1
Contig7g00137.t1	gm1.11142_g	27.53	247	151	6	65	307	163	385	6.34e-20	95.9
Contig6g00559.t1	Endocarpon_02817	34.197	193	105	7	36	215	60	243	7.16e-20	88.6
Contig1g00993.t1	Suilu1.fgenesh1_kg.121_#_28_#_Locus7137v2rpkm4.59	26.305	479	288	20	48	491	110	558	8.09e-20	92.4
Contig3g00220.t1	HCB02684.1	33.014	209	124	8	7	206	268	469	8.16e-20	90.5
Contig6g00231.t1	Endpu_scaffold5-16.60	32.751	229	119	7	213	420	25	239	8.73e-20	94
Contig10g00384.t1	MUStwsD_GLEAN_10000830	25.566	309	208	6	76	382	572	860	8.92e-20	93.6
Contig2g00181.t1	gm1.11142_g	26.298	289	179	9	62	323	162	443	9.31e-20	95.1
Contig2g00257.t1	fgenesh1_pg.8_#_209	25.316	316	167	10	142	454	1389	1638	9.85e-20	92.8
Contig4g00598.t1	HCB02684.1	27.742	310	171	14	27	324	275	543	1.31e-19	90.5
Contig1g01026.t1	gm1.11142_g	37.063	143	87	3	67	206	162	304	1.36e-19	94.4
Contig4g01222.t1	gm1.7967_g	28.532	361	200	14	164	514	369	681	1.38e-19	93.6
Contig10g00170.t1	Endpu_scaffold5-16.60	30.901	233	123	10	498	710	25	239	1.4e-19	94.7
Contig5g00503.t1	Endpu_scaffold5-16.60	29.583	240	134	10	850	1071	24	246	1.47e-19	95.5
Contig1g00994.t1	Suilu1.fgenesh1_kg.121_#_28_#_Locus7137v2rpkm4.59	28.274	481	266	24	46	485	111	553	1.79e-19	91.3
Contig8g00180.t1	fgenesh1_pg.12_#_108	27.682	289	167	9	51	331	1185	1439	1.8e-19	89.7
Contig1g00155.t1	estExt_fgenesh1_kg.C_120114	30.196	255	132	11	20	238	905	1149	1.84e-19	87
Contig4g00347.t1	XP_007804474.1	27.138	269	163	6	28	287	1150	1394	1.92e-19	88.2
Contig8g00567.t1	gm1.11142_g	30.04	253	139	9	73	316	162	385	2.02e-19	94
Contig6g00694.t1	gm1.11142_g	34.177	158	96	4	41	190	149	306	2.04e-19	92.4
Contig13g00232.t1	fgenesh1_pg.12_#_108	27.027	296	162	7	52	334	1185	1439	2.11e-19	89.4
Contig3g00819.t1	MUStwsD_GLEAN_10001562	33.333	246	135	7	44	286	318	537	2.19e-19	94
Contig2g00060.t1	Suilu1.fgenesh1_kg.121_#_28_#_Locus7137v2rpkm4.59	25.231	432	297	11	27	444	87	506	2.23e-19	91.3
Contig10g00475.t1	EEA28139.1	30.435	230	155	4	6	235	1541	1765	2.53e-19	93.2
Contig7g00812.t1	g14961.t1	33.333	147	76	5	49	186	9	142	2.61e-19	80.9
Contig4g01054.t1	gm1.11142_g	24.364	275	173	8	235	506	92	334	2.77e-19	90.9
Contig11g00393.t1	estExt_fgenesh1_pg.C_3530010	28.34	247	148	8	2	231	880	1114	2.78e-19	93.2
Contig9g00302.t1	estExt_Genemark1.C_130001	38.462	143	72	4	97	224	243	384	2.99e-19	91.7
Contig7g00643.t1	ATEG_04721.1	28.509	228	160	3	4	231	415	639	3.11e-19	91.3
Contig1g00572.t1	estExt_fgenesh3_pg.C_900031	34.868	152	78	4	548	686	7	150	3.29e-19	92
Contig6g00355.t1	XP_007600712.1	25.143	350	240	8	34	367	8	351	3.42e-19	91.3
Contig4g00349.t1	ATEG_04721.1	22.222	513	344	12	338	842	414	879	3.44e-19	93.2
Contig1g01007.t1	Suilu1.fgenesh1_kg.121_#_28_#_Locus7137v2rpkm4.59	25.755	497	299	18	48	501	110	579	3.53e-19	90.5
Contig4g00471.t1	gm1.11142_g	27.863	262	159	8	268	505	128	383	3.78e-19	90.9
Contig2g00193.t1	estExt_fgenesh3_pg.C_430070	25.721	416	256	18	4	390	557	948	3.87e-19	90.9
Contig4g01245.t1	XP_007600712.1	24.784	347	239	8	34	364	10	350	3.91e-19	90.9
Contig9g00103.t1	estExt_Genemark1.C_130001	38.514	148	69	4	104	233	243	386	4.01e-19	91.3
Contig2g00251.t1	gm1.15238_g	23.364	535	293	17	16	452	157	672	4.05e-19	91.7
Contig12g00200.t1	Endpu_scaffold5-16.60	27.391	230	142	6	632	848	15	232	4.15e-19	93.6
Contig8g00550.t1	gm1.11142_g	28.87	239	142	5	42	276	165	379	4.33e-19	92.8
Contig10g00385.t1	MUStwsD_GLEAN_10000830	26.277	274	184	4	9	281	585	841	4.6e-19	90.9
Contig8g00587.t1	e_gw1.17.469.1	67.213	61	20	0	4	64	435	495	4.81e-19	90.5
Contig3g00882.t1	fgeneshMC_pg.8_#_105	32	150	95	2	5	147	986	1135	5.36e-19	82
Contig10g00027.t1	estExt_fgenesh1_kg.C_120114	27.168	346	175	17	1055	1362	891	1197	5.46e-19	94
Contig5g00610.t1	gm1.11142_g	27.2	250	151	7	52	296	162	385	5.59e-19	92.8
Contig15g00170.t1	fgenesh1_pg.12_#_108	27.465	284	157	9	307	569	1185	1440	5.75e-19	91.3
Contig8g00532.t1	gm1.11142_g	27.425	299	164	10	61	322	161	443	5.89e-19	92.8
Contig2g00461.t1	OAT00923.1	34.375	192	106	6	322	498	353	539	6.82e-19	90.1
Contig1g00208.t1	estExt_fgenesh3_pg.C_900031	37.013	154	77	4	16	154	3	151	6.92e-19	87
Contig6g00446.t1	gm1.7967_g	23.12	532	310	17	73	568	338	806	7.26e-19	91.7
Contig3g00588.t1	fgenesh1_pg.11_#_16	29.893	281	156	9	12	273	603	861	7.35e-19	85.9
Contig3g01229.t1	Pa_7_5740	36.066	122	71	1	3	117	372	493	7.37e-19	80.5
Contig5g00752.t1	estExt_Genewise1Plus.C_120159	30.516	213	123	8	120	327	19	211	7.59e-19	88.6
Contig1g00125.t1	gm1.898_g	30.233	215	120	9	20	212	660	866	7.92e-19	85.5
02_Boletus_edulisrna-gnl_WGS_WHUW_L210DRAFT_mRNA3500872_R0	estExt_fgenesh1_pg.C_1580014	31.081	222	131	8	41	261	553	753	8.23e-19	88.6
Contig4g00498.t1	OAT00923.1	23.934	305	181	11	37	325	268	537	9.65e-19	87.4
Contig7g00510.t1	fgenesh1_kg.19_#_196_#_Locus4991v2rpkm13.98	22.852	512	326	18	13	484	50	532	1.01e-18	90.9
Contig11g00200.t1	2325_t	30.738	244	158	6	876	1114	26	263	1.03e-18	92
Contig8g00267.t1	Clame_scaffold8-4.115	24.837	306	198	7	134	428	2966	3250	1.04e-18	92
Contig9g00254.t1	g14592.t1	29.119	261	161	7	93	347	2200	2442	1.04e-18	92.4
Contig5g00202.t1	maker-Caloplaca_flavorubescens_scaffold_0-augustus-gene-25.63-mRNA-1	36.552	145	77	1	194	323	11	155	1.17e-18	91.3
Contig6g00225.t1	Suilu1.fgenesh1_kg.121_#_28_#_Locus7137v2rpkm4.59	24.344	419	269	11	55	459	115	499	1.23e-18	89
Contig10g00386.t1	MUStwsD_GLEAN_10000830	24.351	308	207	5	15	313	585	875	1.32e-18	89.4
Contig12g00586.t1	fgenesh1_pg.12_#_108	27.719	285	155	10	24	286	1185	1440	1.36e-18	86.3
Contig13g00134.t1	Clama_scaffold_28-0.22	32.576	264	158	13	114	363	3533	3790	1.41e-18	88.6
Contig1g00416.t1	gm1.11142_g	28.529	340	185	17	313	630	123	426	1.44e-18	89.7
Contig1g00977.t1	Suilu1.fgenesh1_kg.121_#_28_#_Locus7137v2rpkm4.59	26.531	490	298	19	28	485	94	553	1.5e-18	88.6
Contig5g00830.t1	gm1.11142_g	27.778	234	136	7	110	335	162	370	1.53e-18	89
Contig3g01024.t1	CAB38507.1	25.797	345	221	13	29	365	5	322	1.79e-18	85.5
Contig1g00124.t1	gm1.11142_g	26.165	279	152	9	59	289	99	371	1.97e-18	87.8
Contig13g00043.t1	gm1.11586_g	33.493	209	109	5	2	203	308	493	2.1e-18	85.1
Contig9g00105.t1	estExt_Genemark1.C_130001	36.806	144	77	4	69	198	243	386	2.1e-18	89
Contig6g00349.t1	XP_007600712.1	26.899	316	211	8	36	338	28	336	2.34e-18	88.6
Contig12g00529.t1	XP_007602139.1	48.148	81	42	0	8	88	6	86	2.56e-18	78.2
Contig3g01091.t1	MUStwsD_GLEAN_10004571	24.793	484	277	18	115	521	144	617	2.73e-18	88.6
Contig2g00064.t1	EAA58861.1	30.342	234	142	6	88	305	195	423	2.78e-18	85.1
Contig1g01104.t1	Endpu_scaffold5-16.60	28.685	251	136	11	530	761	4	230	2.83e-18	90.9
Contig8g00010.t1	e_gw1.00076.42.1	26.316	266	148	6	104	323	10	273	2.92e-18	82.8
Contig1g01123.t1	gm1.7967_g	23.144	458	251	16	109	527	372	767	3.03e-18	89.7
Contig12g00081.t1	genemark.10925_g	25.681	257	175	7	11	257	16	266	3.27e-18	84.3
Contig2g00954.t1	EAA58861.1	25.176	425	255	10	8	392	9	410	3.38e-18	87.8
Contig5g00119.t1	Clama_scaffold_28-0.22	25.382	327	216	10	582	900	2095	2401	3.69e-18	91.3
Contig8g00005.t1	gm1.11142_g	28.241	216	134	4	69	263	205	420	4.25e-18	87
Contig2g00443.t1	gm1.11142_g	38.849	139	64	4	52	169	95	233	4.4e-18	85.1
Contig1g01027.t1	gm1.11142_g	34.591	159	101	3	44	200	166	323	4.58e-18	88.6
Contig2g00650.t1	g14233.t1	27.901	405	196	18	106	447	807	1178	4.93e-18	87
Contig9g00123.t1	Clama_scaffold_28-0.22	30.061	163	96	3	59	220	3532	3677	5.1e-18	82.8
Contig2g00359.t1	OAT00923.1	25.49	306	173	12	31	318	270	538	5.14e-18	85.1
Contig8g00582.t1	gm1.7967_g	23	500	288	15	98	561	368	806	5.16e-18	89
Contig11g00273.t1	XP_007801092.1	43	100	50	2	16	108	461	560	5.18e-18	79
Contig3g00837.t1	fgenesh1_kg.19_#_196_#_Locus4991v2rpkm13.98	22.2	491	319	15	30	503	50	494	5.21e-18	89
Contig6g00665.t1	CHG08337.1	27.832	309	198	10	35	339	107	394	5.62e-18	89.7
Contig8g00560.t1	Endpu_scaffold5-16.60	28.346	254	145	12	754	988	11	246	5.85e-18	90.1
Contig3g00504.t1	Clame_scaffold9-5.100	26.282	312	192	9	242	552	1525	1799	5.86e-18	89.7
Contig5g00496.t1	Clama_scaffold_28-0.22	25.347	505	331	19	93	579	2093	2569	7.01e-18	90.5
Contig1g00196.t1	gm1.898_g	22.969	357	228	9	39	363	690	1031	7.52e-18	86.7
Contig2g00811.t1	gm1.11586_g	34.375	192	72	5	40	208	298	458	7.64e-18	86.3
Contig5g00849.t1	gm1.11142_g	34.074	135	87	2	91	223	130	264	8.76e-18	85.9
Contig1g01021.t1	gm1.11142_g	29.2	250	145	9	176	419	162	385	1.05e-17	87
Contig4g01361.t1	fgenesh1_pg.C_scaffold_1000303	26.838	272	164	11	57	296	412	680	1.06e-17	84.3
Contig9g00084.t1	Endpu_scaffold5-16.60	29.787	235	131	11	351	567	25	243	1.07e-17	88.2
Contig6g00547.t1	Clama_scaffold_28-0.22	28.383	303	178	13	125	424	3529	3795	1.18e-17	86.3
Contig1g00931.t1	Endpu_scaffold5-16.60	28.649	185	100	7	13	179	14	184	1.21e-17	79.7
Contig5g00480.t1	Clama_scaffold_28-0.22	25.714	385	254	13	31	397	2223	2593	1.21e-17	85.1
Contig12g00186.t1	Endocarpon_02817	30.876	217	120	7	82	282	15	217	1.29e-17	82.8
Contig15g00083.t1	Endpu_scaffold5-16.60	30.702	228	121	11	767	975	21	230	1.3e-17	89
Contig4g00271.t1	gm1.7967_g	29.947	187	124	2	5	185	580	765	1.36e-17	84.7
Contig8g00202.t1	XP_007600712.1	25.915	355	241	8	51	400	19	356	1.49e-17	86.3
Contig8g00374.t1	fgenesh1_pg.00058_#_49	23.926	326	171	9	260	568	546	811	1.66e-17	86.3
Contig11g00397.t1	Endpu_scaffold5-16.60	29.63	243	128	11	822	1042	25	246	1.69e-17	88.6
Contig3g00133.t1	estExt_fgenesh1_pg.C_310021	32.571	175	98	5	84	239	53	226	1.94e-17	82.4
Contig12g00111.t1	XP_007600712.1	26.946	334	203	11	3	312	35	351	2.01e-17	85.1
Contig13g00105.t1	Clame_scaffold18-19.70	54.667	75	22	1	966	1028	2460	2534	2.18e-17	88.6
Contig15g00196.t1	Suilu1.fgenesh1_kg.121_#_28_#_Locus7137v2rpkm4.59	26.066	422	288	12	1	411	91	499	2.38e-17	84.7
Contig5g00177.t1	estExt_Genewise1Plus.C_80644	29.658	263	153	9	8	262	561	799	2.41e-17	82.4
Contig1g01005.t1	Endpu_scaffold5-16.60	27.016	248	152	8	143	375	13	246	2.48e-17	85.9
Contig15g00084.t1	gm1.11142_g	26.236	263	157	7	76	308	130	385	2.62e-17	85.1
Contig1g01049.t1	gm1.11142_g	26.236	263	157	7	76	308	130	385	2.62e-17	85.1
Contig6g00307.t1	Suilu1.fgenesh1_kg.121_#_28_#_Locus7137v2rpkm4.59	24.853	511	329	18	1	486	91	571	2.63e-17	84.7
Contig14g00230.t1	estExt_fgenesh1_kg.C_120114	26.786	280	158	10	627	867	903	1174	2.7e-17	87.8
Contig1g00067.t1	XP_007602139.1	29.861	288	156	12	19	289	4	262	2.73e-17	81.6
Contig12g00612.t1	Suilu1.fgenesh1_kg.121_#_28_#_Locus7137v2rpkm4.59	26.066	422	288	12	1	411	91	499	2.84e-17	84.3
Contig2g00291.t1	Endpu_scaffold13-5.290	25.098	255	172	5	58	305	1215	1457	2.86e-17	82.4
Contig10g00585.t1	gm1.11142_g	24.104	307	193	7	65	367	162	432	2.88e-17	84.7
Contig2g00883.t1	Endpu_scaffold5-16.60	30.472	233	132	10	464	680	25	243	2.95e-17	87
Contig9g00695.t1	MUStwsD_GLEAN_10000830	25.413	303	195	8	75	367	574	855	3.16e-17	85.5
Contig8g00417.t1	Schco2.Schco1.fgenesh2_pg.11_#_122	29.897	194	99	8	948	1112	169	354	3.24e-17	85.9
Contig5g00422.t1	g9457.t1	25.45	444	229	15	93	449	83	511	3.52e-17	84.3
Contig5g00832.t1	gm1.11142_g	35.065	154	96	4	59	208	161	314	3.67e-17	83.2
Contig1g01031.t1	Endpu_scaffold5-16.60	29.004	231	138	7	680	896	25	243	3.89e-17	87.4
02_Boletus_edulisrna-gnl_WGS_WHUW_L210DRAFT_mRNA840877_R0	Clama_scaffold_5-4.0	29.528	254	151	10	40	285	8797	9030	3.94e-17	87
02_Boletus_edulisrna-gnl_WGS_WHUW_L210DRAFT_mRNA519999_R0	gm1.8458_g	22.159	352	235	9	884	1213	13	347	4.18e-17	86.7
Contig4g00930.t1	maker-Caloplaca_flavorubescens_scaffold_0-augustus-gene-25.63-mRNA-1	31.873	251	136	11	217	435	11	258	4.32e-17	85.1
Contig4g00935.t1	gm1.11142_g	26.871	294	177	9	790	1070	153	421	4.37e-17	86.7
Contig2g00171.t1	estExt_fgenesh1_pg.C_2690006	31.527	406	223	17	58	432	1167	1548	5.14e-17	85.9
Contig10g00084.t1	Endocarpon_02817	27.234	235	143	10	517	736	25	246	5.35e-17	86.3
Contig10g00016.t1	gm1.898_g	25.862	348	200	11	430	727	679	1018	5.65e-17	85.9
Contig11g00163.t1	estExt_fgenesh1_pg.C_1580014	31.313	198	114	5	26	221	578	755	5.98e-17	83.2
Contig10g00268.t1	EEA23526.1	32.386	176	111	5	1466	1636	826	998	6.21e-17	87.4
Contig4g00224.t1	gm1.11142_g	26.552	290	184	11	65	327	130	417	6.37e-17	85.5
Contig13g00168.t1	EEA28139.1	34.021	194	116	5	3	194	1436	1619	6.81e-17	79.3
Contig8g00032.t1	gm1.13981_g	35.664	143	84	4	89	230	95	230	7.42e-17	78.6
Contig10g00309.t1	Hanno_06850	32.093	215	128	6	5	205	6	216	7.61e-17	80.1
Contig15g00081.t1	Endpu_scaffold5-16.60	28.632	234	134	10	857	1073	13	230	7.82e-17	86.7
Contig5g00052.t1	estExt_fgenesh1_kg.C_120114	32.515	163	94	5	482	630	1024	1184	8.04e-17	84.7
Contig6g00531.t1	Hanno_03304	30.043	233	143	5	19	234	830	1059	8.41e-17	84.3
Contig2g00063.t1	EAA58861.1	33.333	210	111	7	110	303	205	401	8.99e-17	80.9
Contig8g00309.t1	Suilu1.fgenesh1_kg.121_#_28_#_Locus7137v2rpkm4.59	25.231	432	270	14	45	466	111	499	9.32e-17	83.2
Contig1g00206.t1	g14592.t1	44.211	95	53	0	291	385	842	936	9.37e-17	86.3
Contig15g00120.t1	XP_007602139.1	30.128	156	73	2	1	120	72	227	1.01e-16	74.7
Contig1g00913.t1	Endpu_scaffold5-16.60	28.662	314	151	14	477	750	15	295	1.01e-16	85.5
Contig6g00689.t1	gm1.11142_g	33.775	151	94	5	62	209	130	277	1.01e-16	85.1
Contig4g00676.t1	OAT00923.1	34.375	192	101	7	122	306	301	474	1.05e-16	85.1
Contig1g01052.t1	Endpu_scaffold5-16.60	28.814	236	131	11	871	1087	13	230	1.06e-16	86.3
Contig1g00613.t1	gm1.13981_g	58.824	68	27	1	623	689	370	437	1.26e-16	83.2
Contig10g00195.t1	gm1.13981_g	27.572	243	138	9	133	358	109	330	1.27e-16	82.4
Contig2g00106.t1	Suilu1.fgenesh1_kg.121_#_28_#_Locus7137v2rpkm4.59	36.97	165	90	5	1	161	91	245	1.33e-16	82.4
Contig4g01242.t1	PTRG_10301	24.138	261	156	9	270	493	261	516	1.5e-16	82.8
Contig5g00240.t1	fgenesh1_pg.00058_#_49	24.444	315	183	9	260	568	546	811	1.5e-16	83.2
Contig4g00833.t1	EAA58488.1	30.455	220	138	6	3	209	1056	1273	1.72e-16	77.8
Contig4g00608.t1	gm1.13981_g	28.889	180	105	3	35	198	34	206	1.73e-16	77.4
Contig10g00367.t1	Clame_scaffold9-5.100	22.746	488	300	16	385	846	5549	5985	1.74e-16	85.1
Contig5g00921.t1	gm1.898_g	24.814	403	233	13	914	1257	679	1070	1.74e-16	85.5
Contig11g00061.t1	gm1.13981_g	27.572	243	138	9	160	385	109	330	2.08e-16	81.6
Contig3g00937.t1	Hanno_03950	25.714	385	234	13	875	1225	471	837	2.17e-16	85.1
Contig2g00647.t1	g14233.t1	25.538	325	183	10	197	483	864	1167	2.22e-16	82
Contig6g00152.t1	Endocarpon_02817	25.856	263	163	9	65	314	3	246	2.25e-16	82.4
Contig15g00105.t1	gm1.13981_g	27.572	243	138	9	160	385	109	330	2.31e-16	81.6
Contig13g00181.t1	XP_007600712.1	24.658	438	304	14	20	450	20	438	2.53e-16	82
Contig10g00262.t1	fgenesh1_pg.C_scaffold_63000067	34.392	189	100	7	18	194	593	769	2.6e-16	77
Contig7g00065.t1	g14855.t1	67.308	52	16	1	87	137	81	132	2.79e-16	71.6
Contig2g01009.t1	XP_007598052.1	35.78	109	61	1	82	181	604	712	2.84e-16	75.5
Contig6g00693.t1	gm1.11142_g	35.294	136	85	3	79	212	130	264	2.85e-16	82.4
Contig8g00004.t1	gm1.15238_g	26.452	310	180	11	25	312	167	450	2.88e-16	82.4
Contig1g00069.t1	e_gw1.52.187.1	29.775	178	110	7	11	177	74	247	3.14e-16	77
Contig6g00376.t1	estExt_fgenesh3_pg.C_430070	25.908	413	251	15	3	383	556	945	3.17e-16	82
Contig2g00218.t1	Suilu1.fgenesh1_kg.121_#_28_#_Locus7137v2rpkm4.59	25.176	425	287	10	1	410	91	499	3.33e-16	81.3
Contig13g00282.t1	PLG_07201-R0	24.349	538	262	18	47	491	6	491	3.46e-16	81.6
Contig10g00508.t1	e_gw1.11.291.1	47.191	89	28	3	45	115	134	221	3.93e-16	72.8
Contig5g00061.t1	2325_t	31.746	189	116	5	26	209	26	206	3.98e-16	79.3
Contig11g00281.t1	gm1.6551_g	30.675	163	108	4	134	294	177	336	4.23e-16	79
Contig5g00826.t1	gm1.11142_g	36.429	140	84	4	76	210	131	270	4.7e-16	81.6
Contig6g00692.t1	gm1.11142_g	25.874	286	177	8	60	337	145	403	4.75e-16	81.6
Contig2g00217.t1	Suilu1.fgenesh1_kg.121_#_28_#_Locus7137v2rpkm4.59	28.704	432	270	16	1	417	91	499	4.85e-16	80.5
Contig5g00717.t1	Hanno_03304	51.2	125	36	2	550	660	1288	1401	5.53e-16	83.2
Contig4g00868.t1	MUStwsD_GLEAN_10004907	25	300	180	9	150	440	59	322	5.64e-16	84
Contig1g01024.t1	gm1.11142_g	31.214	173	97	4	68	218	162	334	6.21e-16	82
Contig1g01028.t1	gm1.11586_g	24.8	250	165	3	147	395	281	508	6.33e-16	80.5
Contig3g00427.t1	EEA28139.1	30.472	233	155	6	337	564	1422	1652	6.51e-16	83.2
Contig2g00997.t1	gm1.7967_g	28.777	139	86	2	4	136	610	741	7.22e-16	72.8
Contig7g00133.t1	Hanno_06850	31.959	194	117	5	2	182	6	197	7.48e-16	77
Contig10g00525.t1	Hanno_01939	38.393	112	67	1	4	113	324	435	8.41e-16	74.7
Contig9g00746.t1	fgenesh1_kg.19_#_196_#_Locus4991v2rpkm13.98	21.905	735	472	27	35	734	50	717	8.47e-16	82
Contig8g00489.t1	Endpu_scaffold5-16.60	29.286	140	82	4	149	273	20	157	8.76e-16	78.2
Contig2g00176.t1	Suilu1.fgenesh1_kg.121_#_28_#_Locus7137v2rpkm4.59	38.889	126	73	2	1	124	91	214	9.98e-16	79.7
Contig2g00205.t1	e_gw1.00076.42.1	25.547	274	145	9	82	306	10	273	1.06e-15	75.5
Contig10g00447.t1	estExt_fgenesh3_pg.C_900031	36.634	101	63	1	4	103	10	110	1.07e-15	76.6
Contig17g00009.t1	gm1.898_g	25.132	378	227	13	1230	1561	654	1021	1.1e-15	83.6
Contig1g01154.t1	gm1.898_g	25.132	378	227	13	1230	1561	654	1021	1.1e-15	83.6
Contig8g00563.t1	Endpu_scaffold5-16.60	28.151	238	138	9	653	873	25	246	1.12e-15	82.4
Contig15g00062.t1	g11450.t1	24.308	325	189	13	29	344	293	569	1.38e-15	77.4
Contig1g01073.t1	g11450.t1	24.308	325	189	13	29	344	293	569	1.38e-15	77.4
Contig1g00494.t1	fgenesh1_pg.58_#_23	26.829	205	94	5	233	433	232	384	1.39e-15	77.8
Contig3g00320.t1	Clama_scaffold_28-0.22	24.269	342	224	9	1063	1378	966	1298	1.46e-15	82.8
Contig4g00909.t1	gm1.11142_g	24.545	330	186	12	187	493	92	381	1.46e-15	79.7
Contig9g00120.t1	Endpu_scaffold5-16.60	28.049	246	148	8	815	1047	25	254	1.54e-15	82.4
Contig3g01203.t1	g19790.t1	48.101	79	26	2	35	113	270	333	1.55e-15	73.6
Contig3g00115.t1	Clama_scaffold_5-4.0	41.905	105	53	4	938	1039	15814	15913	1.6e-15	82
Contig11g00275.t1	XP_007801092.1	24.711	433	171	11	58	343	63	487	1.63e-15	78.2
Contig5g00570.t1	fgenesh1_kg.19_#_196_#_Locus4991v2rpkm13.98	20.37	486	317	12	26	498	50	478	1.66e-15	81.3
Contig7g00477.t1	ATEG_04721.1	26.404	178	130	1	982	1159	463	639	1.67e-15	82
Contig3g00940.t1	fgenesh1_kg.19_#_196_#_Locus4991v2rpkm13.98	23.689	553	337	19	24	551	40	532	1.77e-15	80.5
Contig1g00981.t1	Suilu1.fgenesh1_kg.121_#_28_#_Locus7137v2rpkm4.59	26.423	492	291	22	49	504	94	550	1.79e-15	79
Contig10g00516.t1	XP_007804354.1	29.596	223	128	8	16	226	50	255	1.83e-15	76.3
Contig2g00136.t1	Suilu1.fgenesh1_kg.121_#_28_#_Locus7137v2rpkm4.59	36.364	165	91	5	1	161	91	245	2.2e-15	78.2
Contig12g00199.t1	estExt_fgenesh1_pg.C_310021	28.042	189	116	4	294	463	48	235	2.23e-15	79
Contig12g00028.t1	estExt_fgenesh1_pg.C_310021	32.778	180	88	6	98	251	52	224	2.45e-15	75.9
Contig1g01038.t1	gm1.11142_g	27.027	222	139	4	67	267	207	426	2.49e-15	77.8
Contig3g01036.t1	g9457.t1	25.672	409	225	16	112	454	83	478	2.49e-15	78.6
Contig10g00612.t1	XP_007804354.1	29.412	187	122	3	33	218	15	192	2.7e-15	76.6
Contig7g00139.t1	Endpu_scaffold5-16.60	24.893	233	152	6	412	632	25	246	2.72e-15	80.5
Contig5g00047.t1	fgenesh1_kg.8_#_518_#_Locus1007v1rpkm236.90	51.613	62	30	0	1	62	485	546	2.73e-15	68.2
Contig1g00791.t1	estExt_fgenesh1_pm.C_170119	29.237	236	116	9	192	421	288	478	2.86e-15	80.1
Contig15g00098.t1	gm1.11142_g	27.027	222	139	4	67	267	207	426	2.9e-15	77.4
Contig8g00336.t1	gm1.11142_g	27.468	233	140	9	25	248	207	419	2.97e-15	80.1
Contig2g00671.t1	estExt_fgenesh3_pg.C_500027	35.859	198	106	4	60	247	72	258	3.09e-15	81.3
02_Boletus_edulisrna-gnl_WGS_WHUW_L210DRAFT_mRNA3167719_R0	C_scaffold_20000017	25.356	351	133	14	193	458	508	814	3.1e-15	79.3
Contig8g00526.t1	Schco2.Schco1.fgenesh2_pg.11_#_122	26.016	246	125	9	186	385	159	393	3.13e-15	78.6
02_Boletus_edulisrna-gnl_WGS_WHUW_L210DRAFT_mRNA3613025_R0	maker-scaffold7.1-augustus-gene-36.77-mRNA-1	28.936	235	118	5	372	595	635	831	3.14e-15	79.3
Contig2g00523.t1	C_scaffold_20000017	24.779	339	148	11	107	350	489	815	3.16e-15	79.3
Contig13g00332.t1	e_gw1.2.989.1	23.871	310	205	8	6	285	9	317	3.34e-15	75.5
Contig2g00924.t1	Suilu1.fgenesh1_kg.121_#_28_#_Locus7137v2rpkm4.59	21.961	510	283	17	1	464	91	531	3.54e-15	78.2
Contig2g00890.t1	Endocarpon_02817	30.675	163	93	4	2	154	70	222	3.6e-15	71.6
Contig7g00145.t1	Endocarpon_02817	28.326	233	137	8	718	934	25	243	3.97e-15	80.5
Contig2g00951.t1	Hanno_06850	29.353	201	122	6	5	190	6	201	3.98e-15	75.5
Contig8g00523.t1	Schco2.Schco1.fgenesh2_pg.11_#_122	28.169	213	104	9	230	405	160	360	4.4e-15	76.6
Contig6g00691.t1	gm1.11142_g	35.766	137	83	4	76	209	130	264	4.56e-15	79
02_Boletus_edulisrna-gnl_WGS_WHUW_L210DRAFT_mRNA3529388_R0	Hanno_03304	26.99	289	130	9	276	540	827	1058	5.17e-15	79.7
Contig2g00089.t1	Suilu1.fgenesh1_kg.121_#_28_#_Locus7137v2rpkm4.59	36.364	165	91	5	1	161	91	245	5.19e-15	77
Contig4g01232.t1	estExt_fgenesh1_pg.C_310021	32.571	175	100	4	329	486	54	227	5.24e-15	78.2
Contig4g00163.t1	gm1.11586_g	29.054	296	174	10	38	328	244	508	5.48e-15	77.4
Contig11g00492.t1	MUStwsD_GLEAN_10000853	26.102	295	168	9	400	681	223	480	5.97e-15	78.2
Contig2g00161.t1	Suilu1.fgenesh1_kg.121_#_28_#_Locus7137v2rpkm4.59	37.984	129	79	1	1	128	91	219	6.04e-15	77
Contig9g00012.t1	e_gw1.2.989.1	25.078	319	197	9	417	707	15	319	6.26e-15	77
Contig10g00536.t1	Clame_scaffold8-4.115	33.889	180	107	8	420	593	10766	10939	6.38e-15	79
Contig6g00592.t1	Endpu_scaffold5-16.60	26.126	222	143	6	772	980	33	246	6.75e-15	80.1
Contig6g00250.t1	Suilu1.fgenesh1_kg.121_#_28_#_Locus7137v2rpkm4.59	34.559	136	80	2	190	321	420	550	6.88e-15	75.9
Contig1g00996.t1	gm1.28611_g	53.659	82	18	3	66	147	533	594	7.22e-15	76.3
Contig4g01221.t1	gm1.13981_g	29.911	224	126	9	149	363	129	330	7.25e-15	77
Contig1g01036.t1	gm1.11142_g	25.778	225	148	6	55	275	127	336	7.73e-15	77.8
Contig2g00836.t1	Endpu_scaffold5-16.60	26.482	253	151	9	1195	1429	11	246	7.83e-15	80.5
Contig5g00611.t1	gm1.11142_g	29.07	258	132	13	754	968	92	341	8.13e-15	80.1
Contig2g00842.t1	gm1.11142_g	23.529	306	181	10	80	354	130	413	9.51e-15	77.8
Contig8g00435.t1	RO3G_16685	33.121	157	92	7	32	179	704	856	1.01e-14	71.2
Contig12g00229.t1	Hanno_06850	32.039	206	126	6	3	196	4	207	1.05e-14	73.6
Contig3g01018.t1	XP_007600712.1	24.332	337	217	8	59	373	28	348	1.07e-14	77
Contig7g00211.t1	XP_007600712.1	25.091	275	180	8	15	268	20	289	1.19e-14	75.9
Contig10g00578.t1	gm1.11142_g	35.294	136	84	4	75	207	130	264	1.24e-14	78.6
Contig12g00454.t1	fgenesh1_pg.8_#_209	25.738	237	136	7	122	357	1443	1640	1.24e-14	77.8
Contig13g00308.t1	HCB02684.1	24.927	341	172	11	200	528	274	542	1.25e-14	78.2
Contig7g00213.t1	XP_007600712.1	23.2	250	176	6	1	234	40	289	1.27e-14	72.4
Contig5g00643.t1	4127_t	30.734	218	113	9	602	806	1300	1492	1.32e-14	78.2
Contig4g00628.t1	XP_007801092.1	31.731	208	120	8	48	242	41	239	1.35e-14	79
Contig15g00043.t1	gm1.11142_g	26.316	285	163	9	56	297	99	379	1.41e-14	74.7
Contig10g00598.t1	XP_007600712.1	22.629	464	324	13	122	569	8	452	1.56e-14	77
Contig3g00854.t1	PLG_06279-R0	24.363	353	230	12	51	382	579	915	1.6e-14	75.9
02_Boletus_edulisrna-gnl_WGS_WHUW_L210DRAFT_mRNA3611508_R0	fgenesh1_pg.C_scaffold_1000303	24	250	168	8	30	264	413	655	1.66e-14	73.9
Contig4g00804.t1	XP_007600712.1	23.43	414	284	11	26	413	20	426	1.78e-14	76.3
Contig2g00177.t1	HCB02684.1	30.698	215	127	8	408	610	274	478	1.88e-14	78.6
Contig5g00504.t1	Endocarpon_02817	26.991	226	131	6	494	696	25	239	2.03e-14	77.8
Contig7g00591.t1	fgenesh1_pg.8_#_209	29.767	215	123	10	32	237	1384	1579	2.12e-14	76.3
Contig8g00214.t1	Suilu1.fgenesh1_kg.121_#_28_#_Locus7137v2rpkm4.59	23.505	485	315	16	70	537	111	556	2.18e-14	75.9
Contig9g00628.t1	genemark.10925_g	24.126	286	193	9	24	302	18	286	2.18e-14	73.6
Contig12g00044.t1	XP_007804474.1	24.59	244	172	4	30	261	1151	1394	2.21e-14	73.2
Contig1g00349.t1	fgenesh1_pg.8_#_209	24.333	300	167	11	1498	1789	1390	1637	2.25e-14	79
Contig15g00034.t1	Endpu_scaffold5-16.60	27.039	233	140	8	167	383	25	243	2.36e-14	76.6
Contig4g00144.t1	gm1.10090_g	30.769	208	120	9	10	213	6	193	2.46e-14	72.4
Contig4g00654.t1	HCB04253.1	33.071	127	84	1	6	132	534	659	2.51e-14	74.7
Contig2g00962.t1	Hanno_06850	28.641	206	126	7	28	217	1	201	2.6e-14	73.6
Contig4g00051.t1	XP_007803552.1	27.758	281	164	13	17	281	764	1021	2.64e-14	74.7
Contig7g00063.t1	gm1.11142_g	34.815	135	85	3	61	192	130	264	2.67e-14	75.1
Contig4g01093.t1	XP_007804354.1	23.881	335	207	9	32	350	1	303	2.77e-14	73.9
Contig14g00237.t1	XP_007602139.1	27.473	182	119	5	305	480	4	178	2.83e-14	77
Contig14g00064.t1	CE479139_59193	23.843	281	145	6	35	264	642	904	3.15e-14	74.3
Contig6g00643.t1	Endpu_scaffold5-16.60	36.667	90	56	1	87	175	8	97	3.24e-14	74.7
Contig4g00133.t1	M_BR29_EuGene_00112621	34.043	141	84	3	24	162	416	549	3.46e-14	68.9
Contig2g00037.t1	AMAG_10412T0	26.124	356	222	13	96	431	135	469	3.67e-14	75.5
Contig2g00057.t1	Suilu1.fgenesh1_kg.121_#_28_#_Locus7137v2rpkm4.59	34.884	129	83	1	3	131	88	215	3.78e-14	72
Contig6g00001.t1	ATEG_04721.1	25.155	322	220	6	112	417	546	862	3.82e-14	75.1
Contig4g00073.t1	gm1.11142_g	38.462	104	60	4	18	117	130	233	4.03e-14	71.2
Contig2g00128.t1	Suilu1.fgenesh1_kg.121_#_28_#_Locus7137v2rpkm4.59	37.209	129	80	1	1	128	91	219	4.29e-14	74.7
Contig7g00068.t1	g14854.t1	41.667	96	25	2	49	113	155	250	4.82e-14	67
Contig1g00055.t1	gm1.7967_g	23.695	249	175	5	165	407	534	773	4.89e-14	75.1
Contig3g01023.t1	XP_007600712.1	24.189	339	220	8	75	391	28	351	5.04e-14	75.1
Contig10g00504.t1	Clama_scaffold_5-4.0	26.199	271	170	8	133	384	2213	2472	5.06e-14	74.3
Contig7g00268.t1	MUStwsD_GLEAN_10000830	25.589	297	184	7	32	324	583	846	5.06e-14	74.7
Contig2g00224.t1	estExt_fgenesh3_pg.C_430070	24.878	410	257	14	2	379	555	945	5.13e-14	74.7
Contig13g00258.t1	Clama_scaffold_28-0.22	27.987	318	182	13	780	1087	3516	3796	5.69e-14	77.4
Contig12g00498.t1	XP_007602139.1	49.206	63	25	1	1	63	128	183	5.84e-14	64.3
Contig4g00236.t1	g17951.t1	31.081	148	98	3	11	156	7	152	5.9e-14	75.9
Contig5g00410.t1	gm1.11142_g	27.027	259	155	10	32	260	131	385	6.67e-14	74.7
Contig10g00249.t1	g15296.t1	26.415	265	188	4	16	275	16	278	6.77e-14	71.2
Contig10g00582.t1	gm1.11142_g	24.34	341	180	14	25	331	131	427	7.09e-14	73.2
Contig12g00236.t1	Endocarpon_02817	31.088	193	103	9	379	554	60	239	7.13e-14	75.5
Contig4g00027.t1	gm1.11142_g	32.653	147	93	5	11	152	160	305	7.33e-14	73.9
Contig9g00664.t1	estExt_fgenesh1_pg.C_310021	25.108	231	136	5	98	295	54	280	7.55e-14	72
Contig2g00946.t1	gm1.11142_g	30.323	155	97	3	3	152	157	305	8.41e-14	69.7
Contig6g00546.t1	fgenesh1_pg.00058_#_49	29.496	278	155	13	209	481	571	812	8.73e-14	73.9
Contig12g00082.t1	genemark.10925_g	24.188	277	171	10	29	281	11	272	8.86e-14	73.6
Contig2g00651.t1	OAT00923.1	23.952	334	162	12	132	445	215	476	9.04e-14	75.9
Contig8g00067.t1	XP_007600712.1	23.729	295	199	5	75	351	28	314	9.89e-14	73.9
Contig1g00094.t1	HCBG_09081	27.941	340	160	15	217	541	272	541	1e-13	73.9
Contig1g00035.t1	fgenesh1_pg.C_scaffold_63000067	31.222	221	114	11	46	244	568	772	1.08e-13	70.9
Contig6g00350.t1	XP_007600712.1	25.083	303	211	7	50	339	28	327	1.24e-13	73.6
Contig4g01302.t1	gm1.10090_g	29.08	337	203	16	11	336	5	316	1.26e-13	72
Contig1g00156.t1	gm1.11142_g	25.424	295	182	12	231	519	162	424	1.31e-13	73.9
Contig8g00472.t1	genemark.10925_g	24.82	278	165	10	83	345	22	270	1.31e-13	71.6
Contig8g00575.t1	estExt_fgenesh1_pg.C_310021	29.139	151	97	2	164	304	76	226	1.34e-13	71.6
Contig7g00058.t1	gm1.11586_g	31.282	195	112	3	41	233	328	502	1.38e-13	72
Contig11g00138.t1	gm1.11142_g	23.051	295	189	10	126	384	157	449	1.62e-13	72
Contig2g00467.t1	estExt_fgenesh1_pg.C_1580014	25.506	247	172	4	13	253	581	821	1.68e-13	71.2
Contig9g00183.t1	Clame_scaffold8-4.115	32.778	180	109	8	420	593	10766	10939	1.73e-13	74.3
Contig4g00584.t1	Clama_scaffold_5-4.0	22.317	587	301	21	60	541	19698	20234	1.79e-13	73.6
Contig1g00737.t1	gm1.11142_g	26.563	320	159	13	390	657	131	426	1.84e-13	73.9
Contig18g00027.t1	gm1.7648_g	26.126	222	129	5	65	283	494	683	1.88e-13	71.2
Contig4g00030.t1	gm1.7648_g	26.126	222	129	5	65	283	494	683	1.88e-13	71.2
Contig1g00535.t1	gm1.11142_g	28.249	177	116	4	75	249	124	291	1.99e-13	74.3
Contig9g00550.t1	CE216775_210	27.129	317	156	15	35	300	19	311	2.39e-13	69.7
Contig5g00141.t1	4127_t	23.904	456	232	16	750	1119	1050	1476	2.71e-13	74.7
Contig4g00134.t1	e_gw1.81.158.1	24.468	282	179	9	1	274	771	1026	2.96e-13	69.7
Contig3g01001.t1	XP_007600712.1	26.012	346	210	12	59	379	28	352	3e-13	72.4
Contig1g00983.t1	gm1.11142_g	30.22	182	90	5	41	193	98	271	3.16e-13	73.9
Contig5g00827.t1	gm1.11142_g	29.655	145	99	3	66	207	162	306	3.2e-13	72.8
Contig10g00310.t1	Hanno_06850	31.579	152	85	5	9	145	6	153	3.3e-13	65.9
Contig7g00503.t1	MUStwsD_GLEAN_10000830	25.926	270	174	5	4	267	571	820	3.61e-13	72
Contig4g01340.t1	estExt_fgenesh1_pg.C_310021	29.609	179	106	4	97	258	52	227	3.65e-13	70.1
Contig7g00459.t1	Hanno_06850	31.319	182	115	4	40	211	4	185	3.65e-13	69.7
Contig14g00176.t1	Hanno_06850	30.337	178	110	5	43	208	6	181	3.71e-13	69.7
Contig11g00041.t1	Suilu1.fgenesh1_kg.121_#_28_#_Locus7137v2rpkm4.59	34.646	127	76	2	1	123	91	214	3.75e-13	71.6
Contig2g00357.t1	g19130.t1	48.352	91	45	2	289	378	1	90	3.83e-13	70.5
Contig9g00431.t1	CE479139_59193	41.935	93	51	3	989	1079	674	765	3.99e-13	74.3
Contig10g00498.t1	gm1.898_g	28.649	185	104	7	25	185	677	857	4.07e-13	66.6
Contig3g00522.t1	fgenesh1_kg.20_#_67_#_Locus6460v1rpkm23.60	42.391	92	48	1	978	1069	2	88	4.25e-13	73.2
Contig13g00184.t1	e_gw1.7.228.1	52.542	59	27	1	96	154	31	88	4.28e-13	65.5
Contig9g00610.t1	gm1.11142_g	25.833	240	146	9	358	587	131	348	4.48e-13	72
Contig1g00753.t1	PTRG_10301	34.211	152	96	3	944	1093	657	806	4.52e-13	73.6
Contig3g00893.t1	estExt_fgenesh1_pg.C_310021	29.714	175	105	3	97	253	53	227	5.58e-13	69.3
Contig7g00504.t1	MUStwsD_GLEAN_10000830	31.008	129	89	0	15	143	585	713	5.69e-13	71.6
Contig2g00776.t1	XP_007600712.1	20.558	394	241	8	100	478	20	356	7.94e-13	71.6
Contig11g00060.t1	augustus_masked-scaffold10-processed-gene-15.1-mRNA-1	28.502	207	130	5	64	267	559	750	9.23e-13	68.9
Contig5g00605.t1	HCBG_09081	28.986	276	126	14	742	1004	321	539	9.39e-13	72.8
Contig3g00774.t1	Clame_scaffold8-4.115	30.366	191	110	6	759	931	7506	7691	1.02e-12	73.2
Contig14g00079.t1	ATEG_09350.1	24.289	387	245	16	48	418	1214	1568	1.17e-12	70.1
Contig3g01002.t1	XP_007600712.1	26.582	237	165	5	32	265	77	307	1.32e-12	70.1
Contig7g00214.t1	XP_007600712.1	23.737	198	140	2	1	187	40	237	1.37e-12	67
Contig5g00712.t1	gm1.7648_g	25.909	220	127	5	66	280	494	682	1.4e-12	68.2
Contig11g00164.t1	estExt_fgenesh1_pg.C_310021	31.818	176	97	5	731	888	52	222	1.55e-12	71.2
Contig4g00969.t1	genemark.10925_g	24.088	274	183	10	22	280	28	291	1.56e-12	68.6
Contig11g00421.t1	estExt_fgenesh1_pg.C_240145	34.314	102	66	1	51	151	316	417	1.64e-12	64.3
Contig2g00075.t1	Suilu1.fgenesh1_kg.121_#_28_#_Locus7137v2rpkm4.59	30.435	138	88	2	11	146	91	222	1.69e-12	65.9
Contig3g00758.t1	Clama_scaffold_5-4.0	27.429	175	112	3	222	382	10238	10411	1.73e-12	73.2
Contig7g00423.t1	g14233.t1	25.234	428	215	16	143	551	820	1161	1.82e-12	70.1
Contig10g00604.t1	genemark.10925_g	24.38	242	160	9	54	288	11	236	1.86e-12	68.2
Contig1g01001.t1	e_gw1.2.989.1	23.684	304	200	8	34	312	9	305	1.86e-12	68.6
Contig9g00694.t1	Clama_scaffold_28-0.22	24.567	289	170	11	71	344	3535	3790	1.87e-12	69.3
Contig3g00003.t1	gm1.898_g	25.501	349	189	13	79	372	691	1023	1.91e-12	70.5
Contig3g00839.t1	gm1.11142_g	20.821	341	209	8	399	691	94	421	1.95e-12	70.9
Contig12g00080.t1	genemark.10925_g	24.901	253	163	9	2	235	28	272	2.14e-12	66.2
Contig8g00641.t1	gm1.898_g	25.501	349	189	13	79	372	691	1023	2.16e-12	70.5
Contig7g00462.t1	gw1.9.669.1	28.75	160	92	4	10	160	165	311	2.27e-12	67
Contig2g00058.t1	Suilu1.fgenesh1_kg.121_#_28_#_Locus7137v2rpkm4.59	24.01	404	272	12	39	424	113	499	2.36e-12	69.3
Contig1g00203.t1	estExt_Genewise1Plus.C_24_t20415	23.248	314	190	11	583	878	35	315	2.53e-12	68.6
Contig4g00980.t1	estExt_fgenesh3_pg.C_900031	30.556	108	60	2	56	148	48	155	2.58e-12	63.9
Contig7g00013.t1	HCB02684.1	33.566	143	84	5	390	522	331	472	2.6e-12	70.1
Contig2g00067.t1	Suilu1.fgenesh1_kg.121_#_28_#_Locus7137v2rpkm4.59	25.301	415	254	14	47	433	113	499	2.8e-12	68.9
Contig5g00075.t1	AFL2G_00556	36.364	88	54	1	340	427	511	596	2.99e-12	69.7
Contig9g00572.t1	fgenesh1_pg.11_#_16	28.205	195	133	2	32	219	599	793	3.6e-12	67
Contig6g00100.t1	gm1.7967_g	27.778	180	113	5	189	366	331	495	3.73e-12	69.7
Contig8g00462.t1	estExt_fgenesh1_pg.C_2690006	24.824	427	286	13	566	964	1156	1575	3.77e-12	71.6
Contig2g00692.t1	e_gw1.2.989.1	27.989	368	194	19	14	337	10	350	3.86e-12	66.2
Contig9g00161.t1	estExt_fgenesh3_pg.C_430070	26.005	423	247	13	2	385	555	950	3.88e-12	68.9
Contig4g00077.t1	AMAG_10412T0	24.523	367	189	17	37	359	135	457	4.07e-12	68.6
Contig10g00345.t1	Clame_scaffold9-5.100	23.81	189	128	4	336	520	9241	9417	4.17e-12	70.5
Contig11g00403.t1	estExt_fgenesh1_pg.C_310021	33.533	167	92	2	100	247	56	222	4.64e-12	66.6
Contig12g00197.t1	estExt_fgenesh1_pg.C_310021	26.5	200	121	2	113	294	55	246	4.81e-12	66.6
Contig2g00030.t1	Suilu1.fgenesh1_kg.121_#_28_#_Locus7137v2rpkm4.59	23.744	438	245	14	36	432	110	499	4.81e-12	68.2
Contig13g00035.t1	Clame_scaffold11-8.74	22.518	413	241	12	12	379	7908	8286	6.11e-12	68.6
Contig9g00630.t1	g14592.t1	29.082	196	127	4	755	948	2179	2364	6.5e-12	70.9
Contig2g00940.t1	Clame_scaffold18-19.70	25	264	152	7	5	236	3253	3502	6.55e-12	67.4
Contig1g00103.t1	Suilu1.fgenesh1_kg.121_#_28_#_Locus7137v2rpkm4.59	33.588	131	75	2	1	126	91	214	6.59e-12	63.9
Contig5g00125.t1	Clama_scaffold_28-0.22	23.292	322	219	11	10	318	2250	2556	6.86e-12	66.6
Contig5g00550.t1	estExt_fgenesh1_pg.C_310021	29.016	193	108	3	100	286	103	272	6.92e-12	65.9
Contig6g00295.t1	gm1.11142_g	26.457	223	139	6	341	540	89	309	7.61e-12	68.9
Contig7g00098.t1	Hanno_06850	32.37	173	99	5	1	158	1	170	7.81e-12	65.1
Contig2g00975.t1	Clame_scaffold9-5.100	22.611	314	205	8	206	500	3085	3379	7.9e-12	68.2
Contig6g00115.t1	estExt_fgenesh1_pg.C_690030	36.471	85	48	1	52	136	87	165	8.2e-12	60.8
Contig2g00928.t1	Suilu1.fgenesh1_kg.121_#_28_#_Locus7137v2rpkm4.59	39.64	111	57	4	37	144	113	216	8.75e-12	67
Contig7g00130.t1	gm1.11142_g	22.321	336	186	11	7	321	156	437	8.83e-12	65.9
Contig1g00292.t1	Pa_3_950	36.697	109	64	2	56	163	6	110	9.62e-12	67.8
Contig6g00377.t1	Clame_scaffold18-19.70	34.259	108	60	3	3	110	7762	7858	9.88e-12	60.1
Contig11g00124.t1	Pa_3_950	37.755	98	56	2	16	113	6	98	9.98e-12	63.2
Contig9g00570.t1	Pa_3_950	37.755	98	56	2	16	113	6	98	9.98e-12	63.2
Contig7g00880.t1	AFL2G_06952	29.94	167	97	6	122	279	174	329	1.15e-11	63.9
Contig7g00274.t1	4127_t	26.498	317	168	13	1485	1750	1190	1492	1.18e-11	70.1
Contig3g01253.t1	estExt_fgenesh1_pg.C_690030	29.661	118	75	2	20	135	63	174	1.22e-11	60.5
Contig1g00872.t1	estExt_Genewise1Plus.C_100483	25.592	211	109	7	416	619	330	499	1.24e-11	68.6
Contig5g00238.t1	genemark.10925_g	31.496	127	85	2	262	387	16	141	1.25e-11	67
Contig5g00591.t1	g11450.t1	23.724	333	185	12	123	439	289	568	1.3e-11	66.2
Contig13g00283.t1	gm1.28912_g	39.286	112	54	2	530	634	14	118	1.32e-11	68.2
Contig8g00540.t1	fgenesh1_pg.89_#_4	24.651	215	144	8	9	215	167	371	1.35e-11	67
Contig6g00682.t1	gm1.11142_g	23.711	291	192	10	54	322	133	415	1.36e-11	68.2
Contig13g00331.t1	XP_007802185.1	38.318	107	45	5	101	195	123	220	1.4e-11	62.4
Contig9g00707.t1	estExt_fgenesh1_pg.C_310021	28.161	174	107	3	98	253	54	227	1.48e-11	65.1
Contig4g00306.t1	fgenesh1_pg.89_#_4	26.047	215	146	8	1	209	161	368	1.52e-11	67
Contig13g00223.t1	gm1.11142_g	25.079	315	197	14	100	381	85	393	1.7e-11	65.9
Contig7g00196.t1	fgenesh1_kg.11_#_69_#_jgi	24.151	265	173	6	10	264	16	262	1.72e-11	64.3
Contig6g00103.t1	MUStwsD_GLEAN_10001562	24.654	361	194	9	273	583	1658	1990	1.79e-11	67.4
Contig5g00675.t1	fgenesh1_pg.C_scaffold_63000067	27.717	184	115	4	62	239	593	764	1.82e-11	64.3
Contig5g00908.t1	Schco2.Schco1.fgenesh2_pg.11_#_122	25.641	234	119	9	363	551	130	353	1.9e-11	67.8
Contig2g00203.t1	estExt_fgenesh3_pg.C_430070	24.259	371	256	12	26	374	581	948	1.92e-11	66.6
Contig1g00664.t1	gm1.11142_g	25.305	328	212	14	426	733	113	427	1.94e-11	67.4
Contig2g00472.t1	g14592.t1	24.719	267	159	9	211	450	2204	2455	2.19e-11	68.2
Contig11g00531.t1	e_gw1.5.457.1	45.614	57	31	0	22	78	247	303	2.37e-11	60.5
Contig4g01342.t1	Suilu1.fgenesh1_kg.121_#_28_#_Locus7137v2rpkm4.59	33.333	165	92	7	128	282	111	267	2.49e-11	64.3
Contig5g00133.t1	Pa_3_950	32.432	111	68	2	57	166	4	108	2.62e-11	60.8
Contig11g00241.t1	Pa_7_5740	21.875	480	320	12	45	495	65	518	2.7e-11	65.9
Contig1g00111.t1	Pa_7_5740	23.094	446	282	15	9	408	59	489	2.78e-11	65.1
Contig13g00122.t1	genemark.10925_g	24.615	130	98	0	130	259	10	139	2.79e-11	65.1
Contig8g00536.t1	fgenesh1_pg.89_#_4	24.424	217	142	9	9	215	167	371	2.93e-11	65.9
Contig12g00276.t1	Pa_3_950	32.743	113	65	3	57	166	4	108	3.17e-11	60.5
Contig6g00364.t1	fgenesh1_kg.8_#_468_#_Locus8017v1rpkm22.78	33.803	71	47	0	19	89	197	267	3.32e-11	58.5
Contig6g00444.t1	Pa_3_950	32.743	113	65	3	13	122	4	108	3.42e-11	61.2
Contig12g00412.t1	augustus_masked-scaffold10-processed-gene-15.1-mRNA-1	25.941	239	159	6	5	239	556	780	3.46e-11	63.5
Contig2g00817.t1	NOG_01398-R0	24.868	189	125	4	90	274	75	250	3.49e-11	64.3
Contig3g00237.t1	Pa_3_950	32.743	113	65	3	62	171	4	108	3.53e-11	60.8
Contig6g00059.t1	ATEG_04721.1	26.961	204	143	2	9	209	682	882	3.72e-11	62.4
Contig7g00665.t1	estExt_fgenesh1_kg.C_120114	29.375	160	100	4	120	273	920	1072	4.33e-11	66.2
Contig9g00122.t1	Endocarpon_02817	31.884	138	64	4	312	448	137	245	5.11e-11	66.2
Contig12g00234.t1	gm1.11142_g	27.014	211	139	6	87	285	205	412	5.14e-11	65.9
Contig4g00222.t1	gm1.11142_g	28.235	170	91	5	16	156	97	264	5.27e-11	66.2
Contig6g00526.t1	estExt_fgenesh1_pg.C_30152	22.924	301	190	9	52	331	233	512	5.31e-11	64.7
Contig4g01273.t1	fgenesh1_kg.19_#_196_#_Locus4991v2rpkm13.98	21.455	536	351	20	3	502	47	548	5.53e-11	65.9
Contig3g01242.t1	AMAG_10412T0	23.155	393	249	14	102	471	135	497	5.54e-11	65.1
Contig8g00278.t1	PLG_11783-R0	26.364	220	133	7	100	306	53	256	5.65e-11	63.9
Contig4g00035.t1	gm1.11142_g	28.767	146	97	5	25	166	130	272	5.66e-11	64.7
Contig4g00140.t1	estExt_fgenesh1_pg.C_2690006	25.115	434	289	14	532	947	1132	1547	5.68e-11	67.8
Contig2g00407.t1	EfO2.075130.1	24.169	331	170	9	476	730	830	1155	5.89e-11	66.6
Contig3g00340.t1	genemark.10925_g	26.119	268	168	8	11	269	20	266	6.03e-11	62.8
Contig14g00220.t1	Suilu1.fgenesh1_kg.121_#_28_#_Locus7137v2rpkm4.59	31.944	144	84	4	1	142	91	222	6.18e-11	64.7
Contig14g00361.t1	fgenesh1_kg.5_#_89_#_isotig09074	81.481	27	5	0	14	40	356	382	6.48e-11	56.6
Contig6g00681.t1	gm1.11142_g	27.49	251	128	10	20	244	204	426	6.65e-11	65.9
Contig8g00178.t1	ATEG_09350.1	24.841	314	185	13	135	416	1208	1502	6.74e-11	65.9
Contig5g00706.t1	gm1.11142_g	25.532	188	98	5	44	230	131	277	6.78e-11	65.5
Contig4g01375.t1	Hanno_03304	31.298	131	83	3	18	148	807	930	6.79e-11	60.1
Contig3g00191.t1	estExt_fgenesh3_pg.C_900031	29.63	135	69	5	7	127	18	140	6.96e-11	58.9
Contig6g00105.t1	MUStwsD_GLEAN_10000853	32.075	106	71	1	4	108	376	481	8.02e-11	60.5
Contig8g00624.t1	gm1.898_g	27.848	237	126	10	8	208	843	1070	8.02e-11	61.6
Contig5g00033.t1	MUStwsD_GLEAN_10000830	27.632	152	89	3	5	138	542	690	8.4e-11	63.2
Contig6g00209.t1	Suilu1.fgenesh1_kg.121_#_28_#_Locus7137v2rpkm4.59	29.825	171	109	3	190	356	389	552	8.66e-11	63.2
Contig4g00050.t1	XP_007803552.1	27.559	254	154	10	14	257	788	1021	8.72e-11	63.9
Contig6g00229.t1	Suilu1.fgenesh1_kg.121_#_28_#_Locus7137v2rpkm4.59	23.944	426	255	14	16	415	168	550	9.06e-11	63.5
Contig17g00007.t1	Pa_3_950	34.694	98	59	2	16	113	6	98	9.21e-11	60.1
Contig3g00656.t1	fgenesh1_pg.C_scaffold_1000303	27.719	285	172	12	83	354	417	680	9.86e-11	63.2
Contig13g00001.t1	fgenesh1_kg.6_#_228_#_jgi	42.169	83	40	2	132	206	139	221	9.91e-11	60.5
Contig4g01041.t1	HCBG_09081	32.258	155	92	6	202	348	272	421	9.92e-11	64.7
Contig13g00109.t1	estExt_fgenesh1_pg.C_2690006	29.493	434	252	16	88	494	1142	1548	1.02e-10	66.2
Contig5g00531.t1	fgenesh1_kg.19_#_196_#_Locus4991v2rpkm13.98	20.958	501	295	17	480	959	229	649	1.02e-10	65.9
Contig10g00246.t1	XP_007598052.1	22.518	413	259	14	383	771	698	1073	1.03e-10	66.2
Contig4g00921.t1	fgenesh1_pg.8_#_209	22.764	246	139	9	34	275	1390	1588	1.03e-10	66.6
Contig1g01118.t1	e_gw1.1134.1.1	30.882	136	82	4	111	242	8	135	1.04e-10	60.8
Contig10g00199.t1	gm1.11142_g	33.793	145	90	5	22	160	162	306	1.05e-10	64.3
Contig5g00507.t1	gw1.2.2326.1	58.824	34	14	0	1	34	50	83	1.11e-10	58.2
Contig5g00833.t1	genemark.10925_g	25.275	273	157	13	22	262	23	280	1.15e-10	61.2
Contig15g00166.t1	estExt_fgenesh1_pg.C_2690006	31.909	351	203	15	37	370	1216	1547	1.23e-10	63.5
Contig8g00071.t1	Schco2.Schco1.fgenesh2_pg.11_#_122	27.919	197	108	9	682	855	169	354	1.26e-10	64.7
Contig4g01376.t1	gm1.11142_g	28.846	104	72	2	32	133	163	266	1.31e-10	58.2
Contig5g00831.t1	gm1.11142_g	24.303	251	165	10	68	293	130	380	1.33e-10	64.3
Contig12g00437.t1	augustus_masked-scaffold10-processed-gene-15.1-mRNA-1	27.236	246	158	8	1	241	551	780	1.4e-10	61.6
Contig12g00505.t1	Clame_scaffold9-5.100	26.482	253	147	8	271	508	1520	1748	1.47e-10	65.5
Contig12g00579.t1	estExt_fgenesh1_pg.C_2690006	31.909	351	203	15	37	370	1216	1547	1.47e-10	63.2
Contig15g00002.t1	AFL2G_06952	28.743	167	99	6	122	279	174	329	1.53e-10	60.8
Contig5g00841.t1	Pa_3_950	39.344	61	37	0	57	117	4	64	1.56e-10	57.8
Contig13g00150.t1	EAA62638.1	26.25	240	155	9	366	597	141	366	1.72e-10	62.8
Contig10g00209.t1	Endpu_scaffold13-5.290	27.83	212	125	9	53	254	1261	1454	1.77e-10	60.8
Contig8g00476.t1	Suilu1.fgenesh1_kg.121_#_28_#_Locus7137v2rpkm4.59	36.552	145	68	5	1	140	91	216	1.81e-10	60.5
Contig4g00247.t1	estExt_fgenesh1_pg.C_310021	37.234	94	56	3	180	271	135	227	1.97e-10	61.2
Contig4g00447.t1	Schco2.Schco1.fgenesh2_pg.11_#_122	24.378	201	101	7	233	429	203	356	1.98e-10	65.5
Contig14g00179.t1	Hanno_06850	31.056	161	97	4	5	153	6	164	2.19e-10	60.8
Contig12g00171.t1	AFL2G_08515	25.814	430	223	26	5	386	7	388	2.23e-10	62.8
Contig13g00143.t1	genemark.10925_g	29.375	160	97	3	69	216	20	175	2.33e-10	61.6
Contig8g00411.t1	Pa_7_5740	23.881	201	135	4	82	276	79	267	2.37e-10	62.8
Contig5g00380.t1	estExt_fgenesh1_pg.C_310021	29.146	199	106	5	96	274	48	231	2.46e-10	61.6
Contig2g00968.t1	estExt_fgenesh1_pg.C_310021	26.733	202	124	4	76	253	25	226	2.65e-10	60.5
Contig14g00359.t1	Suibr1.MIX30301_12_36	49.057	53	21	1	94	140	55	107	2.66e-10	54.3
Contig2g00173.t1	Suilu1.fgenesh1_kg.121_#_28_#_Locus7137v2rpkm4.59	32.278	158	94	4	1	152	91	241	2.72e-10	58.9
Contig2g00969.t1	Suilu1.fgenesh1_kg.121_#_28_#_Locus7137v2rpkm4.59	46.552	58	31	0	1	58	91	148	2.85e-10	54.7
Contig2g00953.t1	gm1.11142_g	28.409	176	98	6	7	158	99	270	2.92e-10	60.8
Contig5g00183.t1	fgenesh1_pg.C_scaffold_63000067	24.878	205	135	4	62	260	593	784	3.02e-10	60.5
Contig5g00819.t1	gm1.11142_g	27.419	186	106	6	60	218	92	275	3.25e-10	63.2
Contig10g00169.t1	EAA65217.1	29.787	141	94	3	21	156	103	243	3.72e-10	60.5
Contig6g00160.t1	ATEG_04721.1	26.14	329	206	10	143	461	468	769	4.09e-10	62.8
Contig11g00240.t1	Pa_7_5740	21.118	483	322	14	3	455	65	518	4.68e-10	61.6
Contig9g00339.t1	EAL87112.1	24.75	400	231	15	6	361	6	379	4.73e-10	61.6
Contig15g00076.t1	Hanno_01939	29.464	112	67	3	21	120	74	185	5.06e-10	56.6
Contig1g01010.t1	e_gw1.2.989.1	22.097	267	185	5	20	265	18	282	5.06e-10	59.7
Contig4g00683.t1	Endpu_scaffold10-10.51	37.975	79	46	2	17	94	48	124	5.11e-10	54.7
Contig10g00390.t1	fgenesh1_pg.89_#_4	24.775	222	145	8	3	214	162	371	5.18e-10	62
Contig12g00205.t1	genemark.10925_g	23.963	217	151	5	50	262	16	222	5.22e-10	60.5
Contig5g00563.t1	gm1.11142_g	22.814	263	144	8	118	324	121	380	5.23e-10	62
Contig10g00492.t1	FGSG_00863T0	28.169	213	141	6	38	244	60	266	5.6e-10	60.8
Contig4g00740.t1	ATEG_00556.1	26.923	208	134	6	84	285	85	280	5.88e-10	59.7
Contig14g00007.t1	RO3G_05629	33.6	125	72	5	32	148	704	825	6.09e-10	56.2
Contig5g00711.t1	gm1.7648_g	24.506	253	152	5	94	342	494	711	6.81e-10	60.5
Contig9g00578.t1	fgenesh1_pg.11_#_16	28.07	171	107	5	54	219	584	743	6.83e-10	60.8
Contig10g00253.t1	estExt_fgenesh1_pg.C_1580014	23.582	335	213	11	7	314	552	870	6.96e-10	59.7
Contig16g00089.t1	OAT00923.1	24.569	232	128	10	5	195	313	538	7.01e-10	61.6
Contig5g00905.t1	g15296.t1	26.257	179	114	4	1	162	1	178	7.17e-10	58.5
Contig4g00370.t1	gm1.11142_g	31.25	144	90	6	569	703	131	274	7.59e-10	62
Contig13g00027.t1	ATEG_04721.1	22.185	302	203	11	150	444	502	778	7.83e-10	62
Contig2g00070.t1	estExt_fgenesh1_pg.C_2690006	30.193	414	220	19	52	421	1197	1585	8.18e-10	63.2
Contig5g00671.t1	AB00197.1	24.528	265	183	6	14	271	51	305	8.42e-10	61.2
Contig3g00707.t1	NOG_01398-R0	26.882	186	105	5	58	231	78	244	8.55e-10	59.7
Contig4g01359.t1	estExt_fgenesh1_pg.C_310021	31.683	101	67	2	609	708	127	226	8.94e-10	62
Contig13g00244.t1	g14592.t1	22.568	257	187	3	182	436	2185	2431	8.99e-10	62.8
Contig2g00889.t1	genemark.10925_g	29.771	131	82	3	13	140	16	139	9.14e-10	59.3
Contig9g00256.t1	fgenesh1_kg.214_#_9_#_Locus8501v1rpkm7.50	32.773	119	68	4	10	117	610	727	9.28e-10	57.4
Contig4g00936.t1	fgenesh1_kg.19_#_196_#_Locus4991v2rpkm13.98	25.714	315	179	15	316	624	227	492	9.64e-10	62.4
Contig6g00680.t1	gm1.11142_g	23.77	244	142	7	21	235	205	433	9.68e-10	61.6
Contig8g00608.t1	AB00197.1	27.309	249	159	8	23	264	41	274	9.92e-10	61.2
Contig5g00767.t1	gm1.11142_g	25.725	276	162	10	15	280	94	336	1.13e-09	60.8
Contig4g00399.t1	Clame_scaffold11-8.74	26.036	169	106	3	103	268	3819	3971	1.14e-09	58.5
Contig9g00661.t1	XP_007600712.1	21.505	465	259	14	2	402	21	443	1.14e-09	60.5
Contig4g00474.t1	EfO2.075130.1	27.805	205	124	5	449	636	919	1116	1.19e-09	61.6
Contig10g00041.t1	estExt_fgenesh1_pg.C_1580014	27.074	229	140	8	17	245	582	783	1.2e-09	59.3
Contig13g00262.t1	gm1.11142_g	31.707	123	79	3	31	151	162	281	1.27e-09	59.3
Contig1g00246.t1	Clama_scaffold_5-4.0	25.322	233	93	8	255	443	14902	15097	1.44e-09	60.5
Contig11g00191.t1	genemark.10925_g	29.134	127	78	3	9	126	16	139	1.45e-09	58.9
Contig1g00592.t1	AB02265.1	23.81	252	154	7	43	280	981	1208	1.48e-09	61.2
Contig3g00351.t1	Suilu1.fgenesh1_kg.121_#_28_#_Locus7137v2rpkm4.59	23.673	490	330	18	15	488	90	551	1.6e-09	60.1
Contig9g00223.t1	Clama_scaffold_5-4.0	26.282	156	105	3	106	251	18894	19049	1.61e-09	58.2
Contig7g00855.t1	PTRG_10301	38.824	85	51	1	734	817	692	776	1.66e-09	61.6
02_Boletus_edulisrna-gnl_WGS_WHUW_L210DRAFT_mRNA3619855_R0	FGSG_00127T0	26.027	219	134	10	71	285	474	668	1.69e-09	58.2
Contig5g00384.t1	estExt_fgenesh1_pg.C_310021	29.143	175	104	5	95	251	50	222	1.71e-09	58.9
Contig13g00401.t1	fgenesh1_kg.20_#_67_#_Locus6460v1rpkm23.60	28.926	121	77	2	34	154	18	129	1.72e-09	58.9
Contig3g00123.t1	gm1.11142_g	25.843	178	104	6	16	165	101	278	1.76e-09	58.5
Contig4g01233.t1	Suilu1.fgenesh1_kg.121_#_28_#_Locus7137v2rpkm4.59	34.899	149	79	7	1	145	91	225	1.77e-09	60.1
03_Boletus_reticulocepsrna-gnl_WGS_JAGFBS_JVT61DRAFT_mRNA13850_R0	PLG_11783-R0	23.693	287	161	9	448	712	2	252	1.82e-09	60.5
Contig8g00637.t1	estExt_fgenesh3_pg.C_690036	39.326	89	42	5	2	87	765	844	1.82e-09	52.8
Contig9g00794.t1	estExt_fgenesh3_pg.C_690036	39.326	89	42	5	2	87	765	844	1.82e-09	52.8
Contig9g00723.t1	estExt_fgenesh1_pg.C_310021	27.273	176	108	6	106	267	57	226	1.84e-09	58.5
Contig14g00198.t1	estExt_fgenesh1_pm.C_260172	28.571	245	140	12	71	298	591	817	1.89e-09	60.5
Contig1g00319.t1	Hanno_04867	28.571	119	79	4	11	128	735	848	1.96e-09	56.2
Contig2g00200.t1	estExt_fgenesh3_pg.C_430070	42.029	69	33	1	4	65	557	625	2.03e-09	51.6
Contig4g00874.t1	estExt_fgenesh3_pg.C_430070	28.671	143	90	3	27	159	586	726	2.07e-09	60.8
Contig3g00483.t1	Clama_scaffold_5-4.0	27.168	173	109	4	177	347	10249	10406	2.13e-09	60.1
Contig5g00888.t1	genemark.10925_g	23.827	277	194	9	17	290	21	283	2.21e-09	58.2
Contig11g00121.t1	genemark.10925_g	26.715	277	163	12	35	286	8	269	2.25e-09	58.2
Contig4g01209.t1	EfO2.075130.1	23.6	250	158	10	1284	1513	920	1156	2.45e-09	62.4
Contig7g00800.t1	Suilu1.fgenesh1_kg.121_#_28_#_Locus7137v2rpkm4.59	29.333	150	86	3	80	229	87	216	2.49e-09	60.1
Contig2g00816.t1	NOG_01398-R0	23.711	194	131	4	122	311	69	249	2.74e-09	59.7
Contig4g00400.t1	g17951.t1	44.828	58	30	1	857	914	269	324	2.85e-09	60.8
Contig3g01136.t1	estExt_fgenesh1_pm.C_260172	24.079	353	231	10	45	372	591	931	2.94e-09	59.7
Contig13g00142.t1	EAA62638.1	25.095	263	158	9	558	801	124	366	3.05e-09	59.7
Contig5g00761.t1	fgenesh1_kg.11_#_69_#_jgi	25.547	137	96	3	6	137	11	146	3.17e-09	57.4
Contig5g00748.t1	gm1.6551_g	32.52	123	67	3	148	258	122	240	3.32e-09	57.4
Contig5g00387.t1	Clama_scaffold_28-0.22	23.985	271	174	12	80	333	3535	3790	3.41e-09	58.9
Contig1g00974.t1	gm1.8135_g	25.434	173	100	5	130	301	717	861	3.45e-09	57.4
Contig9g00637.t1	gm1.11142_g	27.211	147	83	5	101	224	89	234	3.55e-09	58.5
Contig8g00263.t1	gm1.11142_g	24.43	307	169	11	2	275	83	359	3.66e-09	58.2
Contig9g00712.t1	EfO2.075130.1	52.83	53	23	1	84	136	918	968	3.66e-09	55.1
Contig3g01038.t1	gm1.11142_g	23.077	351	203	12	27	364	128	424	3.95e-09	58.2
Contig8g00434.t1	gm1.13981_g	40.625	64	34	1	7	70	124	183	4.01e-09	50.4
Contig11g00347.t1	gm1.11142_g	23.009	339	183	14	8	326	107	387	4.1e-09	57.4
Contig3g01248.t1	FGSG_02458T0	34.021	97	59	4	83	175	529	624	4.12e-09	57.8
Contig3g00669.t1	EAA65893.1	29.032	248	140	11	1	218	1	242	4.29e-09	55.8
Contig4g01294.t1	estExt_fgenesh1_pm.C_170119	31.387	137	75	6	128	261	383	503	4.42e-09	58.5
Contig13g00089.t1	estExt_fgenesh1_pm.C_260172	28.169	213	139	7	37	237	583	793	4.54e-09	59.3
Contig10g00528.t1	estExt_fgenesh1_pg.C_310021	25.551	227	132	7	78	301	33	225	4.75e-09	57.8
Contig8g00259.t1	genemark.10925_g	20.958	167	124	3	19	177	24	190	4.77e-09	56.2
Contig10g00029.t1	gm1.7648_g	27.426	237	125	8	87	314	494	692	4.81e-09	57.8
Contig8g00444.t1	XP_007600712.1	31.132	106	71	1	2	105	21	126	4.82e-09	53.1
Contig1g00527.t1	MUStwsD_GLEAN_10005257	28.313	166	80	7	30	186	372	507	4.89e-09	55.8
Contig9g00586.t1	fgenesh1_pg.11_#_16	28.378	148	98	3	61	203	599	743	5.02e-09	57.8
Contig4g00231.t1	estExt_fgenesh1_pm.C_260172	25.909	220	141	8	20	222	588	802	5.26e-09	58.9
Contig5g00545.t1	gm1.28912_g	53.061	49	23	0	82	130	70	118	5.37e-09	58.2
Contig12g00223.t1	gm1.20076_g	28.07	171	109	6	13	172	147	314	5.87e-09	57.8
Contig8g00500.t1	fgenesh1_pg.89_#_4	23.874	222	147	8	3	214	162	371	5.92e-09	58.5
Contig14g00330.t1	Clame_scaffold9-5.100	25.571	219	124	8	187	390	1526	1720	6.4e-09	60.1
Contig5g00692.t1	estExt_fgenesh1_pg.C_310021	30.392	102	71	0	167	268	135	236	6.48e-09	56.6
Contig12g00316.t1	PLG_11783-R0	26.289	194	109	5	127	304	78	253	6.78e-09	57.8
Contig2g00241.t1	fgenesh1_kg.11_#_69_#_jgi	24.373	279	174	7	26	298	10	257	7.29e-09	56.6
Contig9g00686.t1	CC1G_10323	24.691	162	91	3	1	162	756	886	7.66e-09	53.5
Contig4g00432.t1	gm1.898_g	22.581	372	226	16	162	491	687	1038	7.77e-09	58.5
Contig12g00520.t1	estExt_fgenesh3_pg.C_590004	30.712	267	91	12	1	193	585	831	8.11e-09	56.2
Contig2g00198.t1	estExt_fgenesh3_pg.C_430070	23.659	410	239	14	2	356	555	945	8.3e-09	57
Contig12g00337.t1	fgenesh1_pg.C_scaffold_1000303	29.577	142	92	5	165	304	545	680	8.51e-09	57
Contig12g00541.t1	Clama_scaffold_28-0.22	22.097	267	190	7	17	281	2152	2402	8.52e-09	58.2
Contig7g00305.t1	gm1.11142_g	25.424	177	116	6	14	190	138	298	8.75e-09	58.5
Contig6g00332.t1	EAL90215.1	30.556	108	66	3	168	272	67	168	8.87e-09	55.8
Contig4g01291.t1	estExt_fgenesh1_pm.C_170119	36.111	108	50	6	101	205	383	474	9.27e-09	57.4
Contig15g00109.t1	estExt_fgenesh3_pg.C_590004	30.712	267	91	12	1	193	585	831	9.63e-09	56.2
Contig3g00641.t1	XP_007602139.1	25.888	197	125	5	94	279	2	188	9.69e-09	57
Contig6g00684.t1	Clame_scaffold9-5.100	43.478	69	36	2	112	177	8236	8304	9.92e-09	58.5
Contig4g01223.t1	FOXG_09111T0	45.098	51	27	1	6	56	340	389	1.29e-08	50.8
Contig9g00729.t1	estExt_Genemark1.C_130001	40.625	96	43	4	250	335	115	206	1.33e-08	56.6
Contig10g00043.t1	fgenesh1_pg.8_#_209	31.081	148	87	6	376	516	1440	1579	1.38e-08	58.2
Contig4g00532.t1	estExt_fgenesh1_pm.C_170119	30.723	166	90	10	56	213	281	429	1.38e-08	57.8
Contig9g00019.t1	fgenesh1_kg.19_#_196_#_Locus4991v2rpkm13.98	36.364	88	50	3	57	141	2	86	1.58e-08	55.1
Contig12g00323.t1	estExt_fgenesh1_pg.C_310021	27.536	207	122	7	72	258	29	227	1.62e-08	55.1
Contig13g00088.t1	estExt_fgenesh1_pm.C_260172	28.704	216	131	9	40	237	583	793	1.64e-08	57.8
Contig4g00404.t1	CE479139_59193	28.571	196	85	7	398	538	678	873	1.78e-08	57.8
Contig4g01250.t1	estExt_fgenesh1_pm.C_170119	31.25	144	77	7	111	251	383	507	1.78e-08	56.6
Contig2g00388.t1	fgenesh1_pg.6_#_202	53.03	66	24	3	441	506	1046	1104	1.83e-08	58.2
02_Boletus_edulisrna-gnl_WGS_WHUW_L210DRAFT_mRNA1054725_R0	MUStwsD_GLEAN_10005105	33.75	80	52	1	224	302	1260	1339	1.84e-08	58.9
Contig10g00410.t1	estExt_fgenesh3_pg.C_440008	31.852	135	78	4	23	153	15	139	1.97e-08	55.5
Contig5g00909.t1	Schco2.Schco1.fgenesh2_pg.11_#_122	22.53	253	143	11	343	551	119	362	2.12e-08	56.6
Contig7g00741.t1	fgenesh1_kg.19_#_196_#_Locus4991v2rpkm13.98	39.344	61	30	2	61	114	50	110	2.17e-08	53.9
Contig9g00682.t1	estExt_fgenesh1_pg.C_310021	28.846	208	124	8	493	682	48	249	2.17e-08	57.4
Contig5g00880.t1	fgenesh1_kg.11_#_69_#_jgi	26.772	127	74	1	95	221	17	124	2.18e-08	55.8
Contig13g00285.t1	gm1.28912_g	53.704	54	25	0	104	157	65	118	2.22e-08	56.6
Contig2g00628.t1	Clame_scaffold9-5.100	24.88	209	130	5	299	507	1525	1706	2.23e-08	58.5
Contig7g00291.t1	CE216775_210	27.536	138	90	4	148	284	199	327	2.26e-08	57.4
02_Boletus_edulisrna-gnl_WGS_WHUW_L210DRAFT_mRNA2707596_R0	NOG_00537-R0	25.118	211	139	3	206	416	577	768	2.27e-08	56.6
Contig2g00127.t1	Suilu1.fgenesh1_kg.121_#_28_#_Locus7137v2rpkm4.59	47.273	55	28	1	1	55	91	144	2.4e-08	49.3
Contig2g00145.t1	Suilu1.fgenesh1_kg.121_#_28_#_Locus7137v2rpkm4.59	47.273	55	28	1	1	55	91	144	2.42e-08	49.3
Contig15g00121.t1	estExt_fgenesh1_pg.C_2690006	26.733	404	257	14	137	522	1156	1538	2.43e-08	58.5
Contig5g00894.t1	genemark.10925_g	23.026	152	110	3	136	284	13	160	2.52e-08	54.7
Contig15g00141.t1	ATEG_04721.1	23.934	305	198	10	6	295	597	882	2.53e-08	55.8
Contig13g00026.t1	fgenesh1_kg.11_#_69_#_jgi	24.818	274	164	9	7	271	11	251	2.64e-08	54.7
02_Boletus_edulisrna-gnl_WGS_WHUW_L210DRAFT_mRNA3628211_R0	Clame_scaffold18-19.70	63.333	30	11	0	289	318	2477	2506	2.67e-08	55.5
Contig4g00038.t1	gm1.20076_g	30.07	143	89	3	29	160	189	331	2.69e-08	54.3
Contig6g00183.t1	gm1.11142_g	33.333	117	68	6	19	126	161	276	2.69e-08	57.4
Contig3g00196.t1	EAA65217.1	25.904	166	108	5	19	174	104	264	2.7e-08	54.3
Contig15g00070.t1	Stano_[12438]SNOT_12939.2	26.344	186	114	7	11	179	19	198	2.81e-08	53.1
Contig3g01014.t1	e_gw1.63.16.1	19.613	362	247	10	84	407	106	461	2.83e-08	57.4
Contig12g00100.t1	estExt_Genewise1Plus.C_24_t20415	27.751	209	132	7	19	221	117	312	2.87e-08	55.5
Contig3g00909.t1	XP_007600712.1	20.843	427	316	11	31	452	18	427	2.97e-08	56.6
Contig12g00559.t1	Clame_scaffold9-5.100	27.035	344	192	16	702	1028	5697	5998	2.98e-08	59.7
Contig15g00146.t1	Clame_scaffold9-5.100	27.035	344	192	16	702	1028	5697	5998	3.11e-08	59.3
Contig13g00408.t1	g17951.t1	31.25	64	44	0	72	135	261	324	3.13e-08	52.8
Contig5g00110.t1	CE479139_59193	22.685	216	109	5	1894	2051	662	877	3.18e-08	58.9
Contig9g00085.t1	genemark.10925_g	27.132	129	75	3	15	136	19	135	3.18e-08	54.3
Contig7g00433.t1	FVEG_04314T0	49.057	53	23	2	173	221	715	767	3.31e-08	53.9
Contig1g01065.t1	Stano_[12438]SNOT_12939.2	26.344	186	114	7	11	179	19	198	3.32e-08	53.1
Contig10g00422.t1	estExt_fgenesh1_pg.C_310021	25.118	211	118	6	93	277	30	226	3.51e-08	54.3
Contig1g01126.t1	estExt_fgenesh1_pm.C_170119	32.824	131	69	5	521	648	383	497	3.51e-08	57
Contig1g01160.t1	estExt_fgenesh1_pm.C_170119	32.824	131	69	5	521	648	383	497	3.51e-08	57
Contig8g00484.t1	Schco2.Schco1.fgenesh2_pg.11_#_122	26.957	115	70	2	50	155	247	356	3.54e-08	53.1
02_Boletus_edulisrna-gnl_WGS_WHUW_L210DRAFT_mRNA2438085_R0	XP_007600712.1	26.296	270	180	8	49	309	27	286	3.57e-08	55.8
02_Boletus_edulisrna-gnl_WGS_WHUW_L210DRAFT_mRNA960166_R0	Clame_scaffold18-19.70	60	45	16	2	254	298	2464	2506	3.6e-08	55.5
Contig3g00343.t1	genemark.10925_g	25	128	92	2	33	159	15	139	3.62e-08	54.3
Contig5g00315.t1	g14592.t1	28.972	214	104	11	108	278	1726	1934	3.68e-08	56.2
Contig6g00273.t1	e_gw1.6.155.1	31.818	110	64	3	80	188	57	156	3.77e-08	55.5
Contig3g00928.t1	EfO2.075130.1	26.882	186	120	4	16	187	932	1115	3.9e-08	53.9
Contig4g01383.t1	PTRG_10301	35.294	85	54	1	778	861	692	776	4.09e-08	57.8
Contig7g00465.t1	2325_t	24.675	231	141	7	1	210	1	219	4.19e-08	54.7
Contig3g01022.t1	genemark.10925_g	28.358	134	93	3	5	137	11	142	4.21e-08	53.9
Contig9g00584.t1	fgenesh1_pg.11_#_16	27.632	152	102	3	12	158	599	747	4.39e-08	53.9
Contig11g00453.t1	genemark.10925_g	22.222	234	164	6	7	235	20	240	4.45e-08	53.9
Contig11g00488.t1	gm1.7967_g	25.974	154	99	4	115	259	234	381	4.55e-08	53.5
Contig16g00031.t1	gm1.7967_g	26.797	153	102	5	134	283	234	379	4.66e-08	53.9
Contig15g00185.t1	estExt_fgenesh1_pm.C_260172	28.302	159	95	4	73	231	633	772	4.69e-08	53.1
Contig3g00087.t1	estExt_fgenesh1_pm.C_260172	32.558	129	67	5	70	192	598	712	4.75e-08	55.8
Contig13g00302.t1	gm1.11142_g	23.86	285	181	12	60	330	162	424	4.9e-08	54.7
Contig2g00126.t1	Suilu1.fgenesh1_kg.121_#_28_#_Locus7137v2rpkm4.59	31.25	80	55	0	77	156	420	499	5.01e-08	53.1
Contig2g00114.t1	Suilu1.fgenesh1_kg.121_#_28_#_Locus7137v2rpkm4.59	31.25	80	55	0	77	156	420	499	5.06e-08	53.1
Contig2g00765.t1	CE479139_59193	37.363	91	52	3	1119	1207	676	763	5.24e-08	57.4
Contig11g00038.t1	estExt_fgenesh3_pg.C_440008	27.876	226	142	9	92	310	14	225	5.32e-08	54.7
Contig4g00995.t1	XP_007804354.1	26.627	169	106	5	15	179	40	194	5.39e-08	57
Contig11g00280.t1	MUStwsD_GLEAN_10004907	36.047	86	45	2	479	556	143	226	5.54e-08	55.8
Contig2g00096.t1	Suilu1.fgenesh1_kg.121_#_28_#_Locus7137v2rpkm4.59	31.25	80	55	0	77	156	420	499	5.59e-08	52.8
Contig5g00554.t1	gm1.11142_g	23.1	329	185	10	266	570	139	423	5.63e-08	55.5
Contig2g00591.t1	PLG_07201-R0	33.333	108	68	3	115	218	6	113	5.66e-08	56.6
Contig9g00691.t1	g14592.t1	24.88	209	97	5	448	655	1787	1936	6.01e-08	56.2
Contig13g00278.t1	g17951.t1	42.593	54	30	1	73	126	273	325	6.05e-08	55.1
Contig3g00772.t1	gm1.898_g	23.343	347	200	14	61	358	690	1019	6.25e-08	54.7
Contig11g00487.t1	gm1.7967_g	26.946	167	117	3	6	171	466	628	6.29e-08	50.8
Contig12g00162.t1	g17951.t1	27.857	140	95	2	17	156	13	146	6.32e-08	53.5
Contig13g00264.t1	XP_007801092.1	30.769	169	102	6	14	178	43	200	6.4e-08	55.1
Contig13g00157.t1	genemark.10925_g	33.898	59	39	0	10	68	11	69	7.12e-08	47
Contig2g00867.t1	fgenesh1_pg.00058_#_49	25.347	288	147	13	285	562	579	808	7.29e-08	55.5
Contig4g00145.t1	Endpu_scaffold13-9.27	24.118	170	119	7	307	469	200	366	7.65e-08	55.5
Contig11g00276.t1	HCBG_09081	28.75	160	101	6	5	158	269	421	7.85e-08	55.1
Contig13g00123.t1	genemark.10925_g	42.029	69	35	2	21	89	21	84	8.01e-08	54.3
Contig11g00193.t1	genemark.10925_g	28	100	70	1	28	125	32	131	8.49e-08	53.1
Contig9g00733.t1	genemark.10925_g	24.904	261	166	8	12	252	17	267	8.83e-08	52.8
Contig6g00085.t1	e_gw1.63.16.1	29.688	128	82	5	116	238	669	793	8.84e-08	52.4
Contig4g01106.t1	gm1.11142_g	23.963	217	146	7	204	413	130	334	9.24e-08	54.3
Contig9g00272.t1	g16550.t1	40.541	74	40	2	631	700	814	887	9.24e-08	56.2
Contig15g00086.t1	Endpu_scaffold13-9.27	25.294	170	117	7	307	469	200	366	9.42e-08	55.1
Contig4g00124.t1	estExt_fgenesh1_pg.C_2690006	28.413	271	153	10	18	266	1204	1455	9.43e-08	53.5
Contig1g00443.t1	gm1.11142_g	25.163	306	194	12	8	306	149	426	9.45e-08	53.1
Contig4g00763.t1	Hanno_00979	30.851	94	56	2	63	154	2216	2302	9.53e-08	53.5
Contig13g00057.t1	fgenesh1_kg.6_#_228_#_jgi	48.78	41	21	0	1	41	51	91	9.71e-08	47.8
Contig12g00216.t1	fgenesh1_kg.11_#_69_#_jgi	45.614	57	31	0	8	64	19	75	1.02e-07	52.8
Contig2g00947.t1	Clama_scaffold_28-0.22	22.892	332	214	9	10	311	2250	2569	1.08e-07	55.5
Contig4g01360.t1	estExt_fgenesh1_pg.C_310021	29.245	106	73	2	160	264	127	231	1.09e-07	53.5
Contig5g00585.t1	Clame_scaffold11-8.74	20.056	354	218	15	178	495	1403	1727	1.09e-07	56.2
Contig11g00119.t1	estExt_fgenesh3_pg.C_430070	25.146	171	102	4	15	162	555	722	1.11e-07	54.7
Contig1g00082.t1	e_gw1.63.16.1	19.603	403	276	12	44	407	68	461	1.17e-07	55.5
Contig8g00213.t1	Suilu1.fgenesh1_kg.121_#_28_#_Locus7137v2rpkm4.59	24.918	305	182	11	9	305	234	499	1.32e-07	53.1
Contig14g00145.t1	Clame_scaffold9-5.100	30.469	128	84	3	52	174	5866	5993	1.37e-07	50.8
Contig1g01057.t1	Hanno_01939	25.61	164	93	5	14	165	39	185	1.39e-07	50.8
Contig3g00779.t1	g14592.t1	35.246	122	64	6	12	129	1823	1933	1.39e-07	55.8
Contig6g00637.t1	Schco2.Schco1.fgenesh2_pg.11_#_122	23.932	234	127	10	357	547	129	354	1.43e-07	54.3
Contig14g00182.t1	estExt_fgenesh1_pm.C_170119	36.111	108	50	5	139	243	383	474	1.47e-07	53.5
Contig4g00922.t1	fgenesh1_pg.11_#_16	30.811	185	104	7	10	178	604	780	1.52e-07	52.8
Contig9g00013.t1	e_gw1.2.989.1	25.926	162	115	3	1	159	34	193	1.52e-07	50.8
Contig7g00414.t1	MUStwsD_GLEAN_10001562	23.529	323	215	11	106	409	828	1137	1.65e-07	55.8
Contig12g00457.t1	Endpu_scaffold10-10.51	26.19	168	113	4	613	775	284	445	1.75e-07	55.1
Contig10g00205.t1	Hanno_04867	25.532	141	88	5	9	145	734	861	1.8e-07	54.3
Contig13g00216.t1	gm1.13981_g	33.333	90	57	3	16	102	235	324	1.8e-07	51.2
Contig4g00377.t1	Schco2.Schco1.fgenesh2_pg.11_#_122	40.984	61	33	1	564	624	305	362	1.8e-07	53.9
Contig3g00135.t1	estExt_fgenesh1_pm.C_260172	27.57	214	125	10	41	248	632	821	1.84e-07	53.5
Contig10g00306.t1	FVEG_04314T0	40.426	47	26	1	27	71	728	774	1.87e-07	45.8
Contig11g00134.t1	estExt_fgenesh1_pg.C_050354	46.552	58	24	2	2	59	490	540	1.89e-07	45.8
Contig4g00284.t1	CE304743_452	39.13	69	42	0	64	132	20	88	1.96e-07	50.1
Contig11g00032.t1	MGYG_03812	36.047	86	39	1	422	507	33	102	1.99e-07	54.3
Contig8g00447.t1	estExt_fgenesh1_pg.C_2690006	25.084	299	196	8	576	857	1160	1447	2.05e-07	55.8
Contig13g00154.t1	genemark.10925_g	34.483	58	38	0	12	69	15	72	2.17e-07	46.2
Contig3g00710.t1	EEA28139.1	27.778	162	93	6	25	184	1449	1588	2.3e-07	53.9
Contig5g00912.t1	gm1.7648_g	22.768	224	137	6	63	285	494	682	2.32e-07	52.4
Contig3g00699.t1	maker-scaffold4.1-snap-gene-7.120-mRNA-1	28.497	193	120	6	45	228	83	266	2.34e-07	53.1
Contig5g00117.t1	Clama_scaffold_28-0.22	28.659	164	92	5	164	325	2163	2303	2.41e-07	52.4
Contig14g00132.t1	Clame_scaffold9-5.100	30.952	126	82	3	32	152	5866	5991	2.64e-07	49.3
Contig6g00520.t1	MUStwsD_GLEAN_10001562	36.842	57	36	0	32	88	398	454	2.83e-07	47.4
Contig10g00465.t1	EfO2.075130.1	31.461	89	57	1	6	94	975	1059	2.94e-07	48.5
Contig15g00042.t1	gm1.3602_g	62.857	35	13	0	79	113	12	46	2.96e-07	52
Contig1g01088.t1	gm1.3602_g	62.857	35	13	0	79	113	12	46	2.96e-07	52
Contig1g00633.t1	gm1.11142_g	24.895	237	139	11	31	251	59	272	3.12e-07	53.9
Contig8g00581.t1	gm1.15238_g	34.951	103	54	4	207	302	576	672	3.14e-07	52.8
Contig9g00478.t1	genemark.10925_g	26.23	183	106	8	20	190	25	190	3.15e-07	51.2
Contig12g00385.t1	Clame_scaffold8-4.115	29.752	121	81	3	5	124	9172	9289	3.27e-07	48.5
Contig3g00235.t1	genemark.10925_g	23.361	244	170	6	49	279	31	270	3.31e-07	51.2
Contig8g00598.t1	estExt_fgenesh1_pm.C_260172	26.971	241	144	9	2	216	559	793	3.53e-07	53.1
Contig3g00855.t1	EEA28139.1	31.034	174	100	5	119	291	1468	1622	3.76e-07	54.3
Contig13g00259.t1	Clame_scaffold9-5.100	21.68	369	244	12	348	707	6233	6565	3.85e-07	53.9
Contig9g00670.t1	AB00197.1	24.211	190	134	3	9	198	96	275	3.91e-07	52.4
Contig8g00590.t1	estExt_fgenesh3_pg.C_430070	28.736	174	95	8	7	165	558	717	4.03e-07	52.8
Contig8g00308.t1	Suilu1.fgenesh1_kg.121_#_28_#_Locus7137v2rpkm4.59	30.303	132	81	4	128	252	420	547	4.28e-07	50.8
Contig4g00429.t1	Stano_[12438]SNOT_12939.2	23.626	182	120	4	7	170	19	199	4.29e-07	49.3
Contig10g00156.t1	EEA28139.1	28.319	113	79	1	103	215	1831	1941	4.32e-07	50.4
Contig13g00152.t1	genemark.10925_g	31.148	61	42	0	7	67	15	75	4.32e-07	45.8
Contig9g00099.t1	Clame_scaffold18-19.70	46.939	49	25	1	6	54	2151	2198	4.43e-07	49.3
Contig10g00315.t1	MUStwsD_GLEAN_10000853	21.192	302	201	8	4	303	209	475	4.51e-07	51.6
Contig9g00164.t1	Clame_scaffold9-5.100	23.529	272	151	8	344	606	9267	9490	4.58e-07	54.3
Contig9g00518.t1	estExt_fgenesh3_pg.C_430070	31.818	110	54	2	88	176	557	666	4.72e-07	50.1
Contig5g00670.t1	gm1.11142_g	27.619	105	76	0	259	363	134	238	4.8e-07	52
Contig10g00059.t1	gm1.13981_g	37.681	69	39	1	54	122	119	183	4.84e-07	47
Contig1g00183.t1	FGSG_02458T0	28.947	114	71	5	38	147	523	630	4.92e-07	50.8
Contig5g00800.t1	fgenesh1_kg.11_#_69_#_jgi	23.529	204	128	7	12	200	16	206	5.07e-07	49.7
Contig9g00714.t1	estExt_fgenesh1_pg.C_310021	28.977	176	104	5	105	264	57	227	5.18e-07	50.8
Contig1g00286.t1	fgenesh1_pg.8_#_209	24.409	254	159	11	85	330	1417	1645	5.29e-07	53.5
02_Boletus_edulisrna-gnl_WGS_WHUW_L210DRAFT_mRNA3610488_R0	Stano_[12438]SNOT_12939.2	23.958	192	123	5	16	186	13	202	5.39e-07	49.7
Contig12g00599.t1	estExt_fgenesh1_pm.C_260172	28.302	159	95	4	73	231	633	772	5.49e-07	51.6
Contig1g00354.t1	Pa_7_5740	22.222	333	220	8	4	306	203	526	5.88e-07	50.4
Contig10g00225.t1	g15296.t1	25.792	221	157	5	8	222	30	249	5.95e-07	50.1
Contig9g00124.t1	fgenesh1_kg.151_#_40_#_Locus679v1rpkm163.75	28.662	157	77	6	18	149	265	411	6.34e-07	48.1
Contig11g00033.t1	MUStwsD_GLEAN_10004571	35.385	65	39	1	18	79	4	68	6.37e-07	45.4
Contig6g00317.t1	Suilu1.fgenesh1_kg.121_#_28_#_Locus7137v2rpkm4.59	24.163	418	246	16	17	393	207	594	6.58e-07	51.2
Contig1g00566.t1	fgenesh1_kg.19_#_196_#_Locus4991v2rpkm13.98	25	264	157	10	352	580	238	495	6.75e-07	53.1
Contig7g00026.t1	g14854.t1	66.667	30	10	0	48	77	155	184	6.84e-07	46.2
Contig10g00618.t1	estExt_fgenesh1_pg.C_2340008	42.169	83	35	4	61	139	608	681	7.25e-07	47
Contig3g00803.t1	gm1.11142_g	25.248	202	116	8	63	243	151	338	7.52e-07	52.8
Contig2g00339.t1	genemark.10925_g	32.184	87	52	3	27	110	32	114	7.66e-07	45.8
Contig1g00578.t1	gm1.11142_g	32.727	110	62	7	525	632	140	239	7.77e-07	52
Contig4g01229.t1	AFR96691.2	26.829	246	151	7	685	929	673	890	7.95e-07	53.1
Contig2g00642.t1	estExt_fgenesh1_pg.C_690030	37.313	67	33	2	183	249	304	361	8.12e-07	49.3
Contig5g00377.t1	EAA60443.1	23.491	464	277	19	133	587	230	624	8.58e-07	52.4
Contig1g00003.t1	Suilu1.fgenesh1_kg.121_#_28_#_Locus7137v2rpkm4.59	33.75	80	53	0	30	109	420	499	9.05e-07	48.1
Contig8g00040.t1	gm1.13981_g	35.938	64	37	1	7	70	124	183	9.13e-07	43.9
Contig4g01258.t1	estExt_Genemark1.C_260089	52.941	51	21	2	34	81	578	628	9.74e-07	47.4
Contig7g00700.t1	Suilu1.fgenesh1_kg.121_#_28_#_Locus7137v2rpkm4.59	24.017	483	297	20	34	488	111	551	1.01e-06	51.2
Contig4g00972.t1	AB04508.1	31.496	127	77	7	3	124	575	696	1.04e-06	47.4
Contig8g00200.t1	Clama_scaffold_5-4.0	29.31	174	101	9	471	638	17190	17347	1.04e-06	52
Contig6g00421.t1	estExt_Genewise1.C_1310010	36.957	46	29	0	56	101	2	47	1.06e-06	51.2
Contig3g00600.t1	EAA58488.1	36.986	73	40	3	54	121	1096	1167	1.1e-06	45.8
Contig4g00287.t1	Hanno_04867	22.857	175	114	6	10	174	734	897	1.12e-06	48.1
Contig3g00325.t1	MUStwsD_GLEAN_10000830	22.785	316	205	8	19	327	588	871	1.21e-06	51.2
Contig1g01121.t1	gm1.13981_g	35.938	64	37	1	7	70	124	183	1.24e-06	43.5
Contig1g01156.t1	gm1.13981_g	35.938	64	37	1	7	70	124	183	1.24e-06	43.5
Contig3g00744.t1	g14592.t1	25.628	199	127	8	102	296	2206	2387	1.24e-06	53.1
Contig2g00726.t1	FGSG_02458T0	32.407	108	72	1	27	134	529	635	1.41e-06	49.7
Contig8g00082.t1	Clame_scaffold8-4.115	25	128	85	3	137	264	2153	2269	1.42e-06	50.1
Contig3g00883.t1	9912_t	25.359	209	134	5	700	905	698	887	1.43e-06	52
Contig9g00058.t1	estExt_fgenesh2_pg.C_10473	24.118	170	106	6	3	150	1215	1383	1.43e-06	46.6
Contig9g00059.t1	estExt_fgenesh2_pg.C_10473	24.118	170	106	6	3	150	1215	1383	1.43e-06	46.6
Contig12g00472.t1	Suilu1.fgenesh1_kg.121_#_28_#_Locus7137v2rpkm4.59	34.667	75	44	2	19	88	111	185	1.44e-06	48.1
Contig3g01145.t1	estExt_fgenesh1_pm.C_260172	31.788	151	79	6	6	139	630	773	1.48e-06	50.8
Contig1g00043.t1	Suilu1.fgenesh1_kg.121_#_28_#_Locus7137v2rpkm4.59	30.769	91	61	1	53	141	420	510	1.5e-06	48.1
Contig5g00087.t1	g14592.t1	27.857	140	59	4	33	171	1821	1919	1.54e-06	49.3
Contig2g00400.t1	SS1G_12306.1	36.458	96	48	2	199	290	94	180	1.6e-06	52
Contig10g00271.t1	e_gw1.6.155.1	25	184	97	6	22	181	17	183	1.63e-06	50.4
Contig4g00099.t1	estExt_fgenesh1_pg.C_2690006	24.521	261	185	7	28	284	1223	1475	1.72e-06	49.3
Contig11g00165.t1	gm1.7064_g	37.333	75	47	0	46	120	46	120	1.74e-06	49.7
Contig2g00548.t1	fgenesh1_kg.19_#_196_#_Locus4991v2rpkm13.98	28.477	151	78	6	18	138	31	181	1.87e-06	50.1
Contig5g00863.t1	gm1.11142_g	41.176	68	37	3	4	69	168	234	1.87e-06	47.4
Contig5g00350.t1	Clame_scaffold8-4.115	32.609	92	55	4	300	384	12263	12354	1.9e-06	50.1
Contig6g00425.t1	estExt_fgenesh3_pg.C_440008	28.571	231	133	11	22	241	15	224	2.03e-06	51.2
Contig8g00479.t1	estExt_fgenesh1_pg.C_2690006	24.586	362	264	8	85	439	1160	1519	2.04e-06	52
Contig14g00023.t1	EAA64957.1	34.426	61	34	1	79	139	571	625	2.06e-06	51.6
Contig10g00247.t1	XP_007598052.1	25.126	199	117	8	591	771	889	1073	2.09e-06	52
Contig1g00448.t1	estExt_fgenesh3_pg.C_900031	35.385	65	40	1	32	94	20	84	2.13e-06	48.5
Contig3g00945.t1	EAA65217.1	24.832	149	105	6	139	283	120	265	2.14e-06	49.3
Contig11g00011.t1	OAT00923.1	31.25	112	69	4	29	138	319	424	2.15e-06	47.4
Contig3g01176.t1	estExt_fgenesh1_pm.C_260172	25.161	155	112	2	16	167	583	736	2.46e-06	50.4
Contig11g00184.t1	Hanno_04867	23.077	156	102	6	18	166	734	878	2.52e-06	47.4
Contig2g00704.t1	Clama_scaffold_5-4.0	26.383	235	143	9	94	308	8805	9029	2.55e-06	49.3
Contig9g00545.t1	7575_t	21.277	235	160	8	1964	2185	699	921	2.61e-06	52.8
Contig9g00214.t1	estExt_fgenesh1_pg.C_310021	27.429	175	104	7	97	250	53	225	2.66e-06	48.5
Contig4g01265.t1	ATEG_09350.1	29.197	137	88	4	134	265	1664	1796	2.69e-06	50.4
Contig14g00289.t1	Clama_scaffold_28-0.22	55.882	34	15	0	151	184	3615	3648	2.71e-06	48.5
Contig10g00224.t1	g17951.t1	45.283	53	27	2	424	475	271	322	2.81e-06	50.4
Contig7g00799.t1	982_t	28.788	132	70	3	14	132	109	229	2.82e-06	48.1
Contig6g00240.t1	fgenesh1_kg.11_#_69_#_jgi	25.67	261	154	9	62	304	17	255	2.91e-06	48.5
Contig4g00391.t1	g17951.t1	36.207	58	35	1	376	433	268	323	2.94e-06	49.7
Contig4g00375.t1	Clama_scaffold_28-0.22	52.941	34	16	0	68	101	3615	3648	2.95e-06	46.6
Contig3g01141.t1	estExt_fgenesh1_pm.C_260172	27.313	227	133	10	53	257	598	814	3.05e-06	50.1
Contig15g00068.t1	gm1.898_g	23.153	203	136	5	189	374	836	1035	3.15e-06	49.3
Contig1g01067.t1	gm1.898_g	23.153	203	136	5	189	374	836	1035	3.15e-06	49.3
Contig3g00768.t1	estExt_fgenesh2_pg.C_10473	37.288	59	29	1	6	56	2295	2353	3.33e-06	43.9
Contig5g00176.t1	Suilu1.fgenesh1_kg.121_#_28_#_Locus7137v2rpkm4.59	24.09	357	239	10	14	353	159	500	3.33e-06	49.3
Contig9g00045.t1	estExt_fgenesh1_pm.C_170119	27.473	91	62	2	173	260	385	474	3.33e-06	48.9
Contig12g00465.t1	estExt_fgenesh1_pm.C_50001	26.255	259	167	10	109	354	165	412	3.45e-06	49.7
Contig4g00226.t1	EAA65217.1	28.485	165	93	8	590	740	104	257	3.5e-06	50.4
Contig5g00035.t1	gm1.11142_g	26.786	168	100	5	155	314	124	276	3.69e-06	48.5
Contig12g00587.t1	XP_007802185.1	30.303	99	56	4	106	202	130	217	3.72e-06	47
Contig15g00171.t1	XP_007802185.1	30.303	99	56	4	106	202	130	217	3.72e-06	47
Contig14g00123.t1	XP_007804354.1	24.823	141	95	4	67	207	69	198	3.77e-06	48.9
Contig9g00711.t1	estExt_fgenesh1_pg.C_310021	26.554	177	116	4	116	281	52	225	3.9e-06	48.5
Contig1g00114.t1	PLG_07201-R0	27.586	116	71	3	400	512	6	111	4.11e-06	50.8
Contig6g00398.t1	fgenesh1_pg.8_#_209	27.559	127	81	3	119	245	1466	1581	4.29e-06	48.9
02_Boletus_edulisrna-gnl_WGS_WHUW_L210DRAFT_mRNA2587775_R0	EfO2.075130.1	24.419	172	113	4	483	651	935	1092	4.33e-06	50.1
Contig1g00305.t1	gm1.3617_g	22.93	157	109	5	45	198	82	229	4.38e-06	47.8
Contig9g00391.t1	gm1.11142_g	26.154	130	81	4	91	218	161	277	4.41e-06	49.3
Contig6g00496.t1	ATEG_07093.1	25.301	249	125	11	63	260	1107	1345	4.42e-06	47.8
Contig9g00362.t1	gm1.11142_g	31.387	137	62	7	18	134	165	289	4.61e-06	47
Contig13g00042.t1	gm1.11586_g	35.87	92	51	1	35	118	416	507	4.73e-06	47.4
Contig4g01251.t1	MUStwsD_GLEAN_10001562	31.579	76	51	1	209	283	1908	1983	4.75e-06	48.1
Contig7g00719.t1	gm1.10090_g	31.148	122	71	3	8	119	5	123	4.75e-06	48.9
Contig12g00202.t1	fgenesh1_kg.19_#_196_#_Locus4991v2rpkm13.98	29.545	132	68	5	32	138	50	181	4.84e-06	48.5
Contig12g00506.t1	e_gw1.24.270.1	29.545	176	87	6	24	192	28	173	5.05e-06	48.9
Contig9g00048.t1	estExt_fgenesh1_pm.C_170119	30.435	69	47	1	82	150	385	452	5.12e-06	48.9
Contig1g00796.t1	fgenesh1_pm.57_#_1	41.935	62	36	0	112	173	29	90	5.24e-06	46.2
Contig14g00134.t1	Clame_scaffold9-5.100	29.365	126	80	5	32	150	5866	5989	5.46e-06	45.8
Contig7g00859.t1	Clama_scaffold_28-0.22	55.882	34	15	0	333	366	3615	3648	5.47e-06	48.5
Contig6g00254.t1	EAL90215.1	27.273	154	100	6	29	174	9	158	5.94e-06	47
Contig10g00139.t1	gm1.7967_g	24	125	86	2	1	125	658	773	6e-06	48.5
Contig7g00702.t1	estExt_fgenesh1_pm.C_260172	27.586	232	127	12	123	349	630	825	6.19e-06	49.3
Contig12g00159.t1	gm1.8135_g	30.178	169	78	10	64	217	513	656	6.53e-06	47.8
Contig1g00795.t1	fgenesh1_pm.57_#_1	50	56	28	0	7	62	29	84	6.91e-06	43.5
Contig12g00179.t1	estExt_fgenesh1_pm.C_260172	27.692	260	151	12	64	311	595	829	6.94e-06	49.3
Contig8g00191.t1	Suilu1.fgenesh1_kg.121_#_28_#_Locus7137v2rpkm4.59	27.206	136	96	2	209	342	418	552	7.04e-06	47.8
Contig4g00585.t1	Hanno_04867	25.41	122	79	4	8	125	733	846	7.08e-06	46.6
Contig10g00248.t1	estExt_fgenesh1_pm.C_260172	38.202	89	46	3	17	100	592	676	7.13e-06	48.5
Contig1g00187.t1	fgenesh1_kg.11_#_69_#_jgi	20.896	134	88	1	3	136	11	126	7.23e-06	44.3
Contig4g00156.t1	Clame_scaffold18-19.70	32.632	95	54	2	369	462	2243	2328	7.43e-06	48.9
Contig1g00106.t1	gm1.13981_g	30.345	145	71	8	92	228	129	251	7.62e-06	45.8
Contig1g01106.t1	Clama_scaffold_5-4.0	28.369	141	96	2	542	680	1617	1754	7.85e-06	49.7
Contig8g00478.t1	estExt_fgenesh1_pg.C_2690006	26.692	266	186	7	438	698	1286	1547	7.89e-06	50.8
Contig12g00087.t1	DAA08764.1	25.954	131	82	4	13	136	7	129	8.42e-06	43.9
Contig5g00860.t1	genemark.10925_g	24.762	105	77	1	24	128	28	130	8.47e-06	45.1
Contig2g00356.t1	HCB04253.1	32.941	85	57	0	49	133	531	615	8.81e-06	47.8
Contig4g01207.t1	FOXG_09111T0	39.216	51	30	1	6	56	340	389	8.81e-06	42.7
Contig10g00096.t1	genemark.10925_g	23.348	227	153	7	13	228	18	234	8.82e-06	45.8
Contig4g00160.t1	estExt_fgenesh1_pg.C_2690006	25	308	220	7	446	745	1151	1455	9.11e-06	49.3
Contig5g00206.t1	Clama_scaffold_28-0.22	24.427	262	162	10	149	387	2129	2377	9.34e-06	48.9
Contig12g00091.t1	AB02265.1	25.49	153	83	3	22	174	980	1101	9.65e-06	49.3

## Sheet: Table S5
Table S5. The putative genes involved in secondary metabolism of S. alpinus
Contig	Cluster	Type	Start gene	End gene	Gene number in gene cluster	Start position	End position	Most similar known cluster	Similarity
Contig1	Cluster1	T1PKS, NRPS	gene6	gene13	8	23035	74838
Contig1	Cluster2	NRPS-like	gene1288	gene1296	9	4878766	4926125
Contig1	Cluster3	NRPS-like	gene1364	gene1372	9	5177884	5225243
Contig4	Cluster4	fungal-RiPP-like	gene29	gene44	16	113029	173692
Contig6	Cluster5	terpene	gene543	gene547	5	2255637	2276776	(+)-δ-cadinol	1
Contig7	Cluster6	T1PKS	gene58	gene68	11	211259	256706
Contig8	Cluster7	NRPS-like	gene367	gene372	6	1468601	1513102
Contig9	Cluster8	terpene	gene85	gene89	5	328421	363055
Contig9	Cluster9	terpene	gene829	gene834	6	3218903	3240643
Contig10	Cluster10	NRPS-like	gene749	gene758	10	2876690	2920576
Contig10	Cluster11	NRPS-like	gene768	gene777	10	2981268	3025298
Contig11	Cluster12	terpene	gene745	gene749	5	2880635	2902154	armillyl orsellinate/8α-hydroxy-6-protoilludene	0.6
Contig12	Cluster13	NRPS-like	gene695	gene702	8	2734405	2778227
Contig13	Cluster14	terpene	gene222	gene229	8	907903	929053	(+)-δ-cadinol	1
Contig15	Cluster15	NRPS-like	gene243	gene254	12	961060	1004886
Contig18	Cluster16	fungal-RiPP-like	gene20	gene34	15	86702	148323
